# Supplementary material for: 4,7,13,18-Tetra­oxa-1,10-diazo­nia­bicyclo­[8.5.5]icosane hexa­fluorido­silicate
Source: Acta Crystallogr Sect E Struct Rep Online. 2011 Jul 9;67(Pt 8):o1958–9. doi: 10.1107/S1600536811026006 (PMC3212341; doi:10.1107/S1600536811026006)
Supplement: Supplementary file 1 [file e-67-o1958-sup1.cif]

##############################################################################
#                                                                            #
# This CIF contains the data in a paper accepted for publication in          #
# Acta Crystallographica Section E. It conforms to the requirements of       #
# Notes for Authors for Acta Crystallographica Section E, and has been       #
# peer reviewed under the auspices of the IUCr Commission on Journals.       #
#                                                                            #
# Full details of the Crystallographic Information File format               #
# are given in the paper "The Crystallographic Information File (CIF):       #
# a New Standard Archive File for Crystallography" by S. R. Hall, F. H.      #
# Allen and I. D. Brown [Acta Cryst. (1991), A47, 655-685].                  #
#                                                                            #
# The current version of the core CIF dictionary is obtainable from          #
# ftp://ftp.iucr.org/pub/cif_core.dic.                                       #
#                                                                            #
# Software is freely available for graphical display of the structure(s)     #
# in this CIF. For information consult the CIF software page                 #
# http://www.iucr.org/resources/cif/software.                                #
#                                                                            #
# This file may be used for bona fide research purposes within the           #
# scientific community so long as proper attribution is given to the journal # 
# article from which it was obtained.                                        #
#                                                                            #
##############################################################################
data_I
_audit_creation_method     SHELXL-97
_chemical_name_systematic
;
4,7,13,18-Tetraoxa-1,10-diazoniabicyclo[8.5.5]icosane hexafluoridosilicate
;
_chemical_name_common     '[2.1.1]cryptand siliconhexafluoride'
_chemical_formula_moiety     'C14 H30 N2 O4 2+, F6 Si 2-'
_chemical_formula_sum     'C14 H30 F6 N2 O4 Si'
_chemical_formula_iupac     'C14 H30 N2 O4 2+, Si F6 2-'
_chemical_formula_weight     432.49
_chemical_melting_point     ?
_symmetry_cell_setting     orthorhombic
_symmetry_space_group_name_H-M     'P b c n'
_symmetry_space_group_name_Hall     '-P 2n 2ab'
loop_
    _symmetry_equiv_pos_as_xyz
    'x, y, z'
    '-x+1/2, -y+1/2, z+1/2'
    'x+1/2, -y+1/2, -z'
    '-x, y, -z+1/2'
    '-x, -y, -z'
    'x-1/2, y-1/2, -z-1/2'
    '-x-1/2, y-1/2, z'
    'x, -y, z-1/2'
_cell_length_a     10.050(5)
_cell_length_b     23.218(5)
_cell_length_c     8.031(5)
_cell_angle_alpha     90.000
_cell_angle_beta     90.000
_cell_angle_gamma     90.000
_cell_volume     1874.0(15)
_cell_formula_units_Z     4
_cell_measurement_reflns_used     2312
_cell_measurement_theta_min     2.21
_cell_measurement_theta_max     27.97
_cell_measurement_temperature     293(2)
_cell_special_details     ?
_exptl_crystal_description     block
_exptl_crystal_colour     colourless
_exptl_crystal_size_max     0.11
_exptl_crystal_size_mid     0.10
_exptl_crystal_size_min     0.05
_exptl_crystal_density_diffrn     1.533
_exptl_crystal_density_meas     ?
_exptl_crystal_density_method     'not measured'
_exptl_crystal_F_000     912
_exptl_absorpt_coefficient_mu     0.207
_exptl_absorpt_correction_type     multi-scan
_exptl_absorpt_process_details     '(SADABS; Bruker, 2001)'
_exptl_absorpt_correction_T_min     0.977
_exptl_absorpt_correction_T_max     0.990
_exptl_special_details
;
;
_diffrn_ambient_temperature     293(2)
_diffrn_radiation_type     MoK\a
_diffrn_radiation_wavelength     0.71073
_diffrn_radiation_source     'sealed tube'
_diffrn_radiation_monochromator     'graphite'
_diffrn_measurement_device_type     'Bruker SMART CCD area-detector'
_diffrn_measurement_method     '\f and \w'
_diffrn_detector_area_resol_mean     ?
_diffrn_reflns_number     9809
_diffrn_reflns_av_R_equivalents     0.0281
_diffrn_reflns_av_sigmaI/netI     0.0261
_diffrn_reflns_theta_min     2.21
_diffrn_reflns_theta_max     28.75
_diffrn_reflns_theta_full     27.51
_diffrn_measured_fraction_theta_max     0.942
_diffrn_measured_fraction_theta_full     0.998
_diffrn_reflns_limit_h_min     -11
_diffrn_reflns_limit_h_max     13
_diffrn_reflns_limit_k_min     -29
_diffrn_reflns_limit_k_max     31
_diffrn_reflns_limit_l_min     -10
_diffrn_reflns_limit_l_max     10
_diffrn_standards_number     ?
_diffrn_standards_interval_count     ?
_diffrn_standards_interval_time     ?
_diffrn_standards_decay_%     ?
_refine_special_details
;
Refinement of <i>F</i>^2^ against ALL reflections. The weighted <i>R</i>-factor
<i>wR</i> and goodness of fit <i>S</i> are based on <i>F</i>^2^, conventional
<i>R</i>-factors <i>R</i> are based on <i>F</i>, with <i>F</i> set to zero for
negative <i>F</i>^2^. The threshold expression of <i>F</i>^2^ >
2\s(<i>F</i>^2^) is used only for calculating <i>R</i>-factors(gt) <i>etc</i>.
and is not relevant to the choice of reflections for refinement.
<i>R</i>-factors based on <i>F</i>^2^ are statistically about twice as large
as those based on <i>F</i>, and <i>R</i>- factors based on ALL data will be
even larger.
;
_reflns_number_total     2305
_reflns_number_gt     1467
_reflns_threshold_expression     I>2\s(I)
_refine_ls_structure_factor_coef     Fsqd
_refine_ls_matrix_type     full
_refine_ls_R_factor_all     0.0774
_refine_ls_R_factor_gt     0.0390
_refine_ls_wR_factor_gt     0.0968
_refine_ls_wR_factor_ref     0.1157
_refine_ls_goodness_of_fit_ref     1.021
_refine_ls_restrained_S_all     1.021
_refine_ls_number_reflns     2305
_refine_ls_number_parameters     123
_refine_ls_number_restraints     0
_refine_ls_hydrogen_treatment     constr
_refine_ls_weighting_scheme     calc
_refine_ls_weighting_details
         'calc w=1/[\s^2^(Fo^2^)+(0.0509P)^2^+0.6523P] where P=(Fo^2^+2Fc^2^)/3'
_atom_sites_solution_hydrogens     geom
_atom_sites_solution_primary     direct
_atom_sites_solution_secondary     difmap
_refine_ls_shift/su_max     0.000
_refine_ls_shift/su_mean     0.000
_refine_diff_density_max     0.316
_refine_diff_density_min     -0.263
_refine_ls_extinction_method     none
_refine_ls_extinction_coef     ?
loop_
    _atom_type_symbol
    _atom_type_description
    _atom_type_scat_dispersion_real
    _atom_type_scat_dispersion_imag
    _atom_type_scat_source
    'C' 'C' 0.0033 0.0016
                         'International Tables Vol C Tables 4.2.6.8 and 6.1.1.4'
    'H' 'H' 0.0000 0.0000
                         'International Tables Vol C Tables 4.2.6.8 and 6.1.1.4'
    'O' 'O' 0.0106 0.0060
                         'International Tables Vol C Tables 4.2.6.8 and 6.1.1.4'
    'F' 'F' 0.0171 0.0103
                         'International Tables Vol C Tables 4.2.6.8 and 6.1.1.4'
    'Si' 'Si' 0.0817 0.0704
                         'International Tables Vol C Tables 4.2.6.8 and 6.1.1.4'
    'N' 'N' 0.0061 0.0033
                         'International Tables Vol C Tables 4.2.6.8 and 6.1.1.4'
_computing_data_collection     'SMART (Bruker, 2001)'
_computing_cell_refinement     'SAINT (Bruker, 2001)'
_computing_data_reduction     'SAINT (Bruker, 2001)'
_computing_structure_solution     'SHELXS97 (Sheldrick, 2008)'
_computing_structure_refinement     'SHELXL97 (Sheldrick, 2008)'
_computing_molecular_graphics     'DIAMOND (Brandenburg & Berndt, 1999)'
_computing_publication_material     'publCIF (Westrip, 2010)'
loop_
    _atom_site_type_symbol
    _atom_site_label
    _atom_site_fract_x
    _atom_site_fract_y
    _atom_site_fract_z
    _atom_site_U_iso_or_equiv
    _atom_site_adp_type
    _atom_site_calc_flag
    _atom_site_refinement_flags
    _atom_site_occupancy
    _atom_site_symmetry_multiplicity
    _atom_site_disorder_assembly
    _atom_site_disorder_group
    Si Si1 0.5000 0.14596(3) 0.2500 0.02931(19) Uani d S 1 2 . .
    F F3 0.61848(13) 0.19715(5) 0.25800(17) 0.0524(3) Uani d . 1 1 . .
    O O2 0.86157(15) 0.02390(6) 0.76498(17) 0.0421(4) Uani d . 1 1 . .
    F F004 0.50972(13) 0.14736(7) 0.04208(16) 0.0729(5) Uani d . 1 1 . .
    F F005 0.61920(12) 0.09635(5) 0.2602(2) 0.0668(4) Uani d . 1 1 . .
    O O1 0.97909(13) 0.14163(5) 0.97904(18) 0.0391(3) Uani d . 1 1 . .
    N N1 0.79018(16) 0.13502(6) 0.72125(19) 0.0341(4) Uani d . 1 1 . .
    H H1 0.8702 0.1174 0.7367 0.041 Uiso calc R 1 1 . .
    C C5 0.9322(2) -0.02623(8) 0.7128(3) 0.0403(5) Uani d . 1 1 . .
    H H5A 0.9389 -0.0267 0.5923 0.048 Uiso calc R 1 1 . .
    H H5B 0.8844 -0.0605 0.7477 0.048 Uiso calc R 1 1 . .
    C C1 0.6852(2) 0.08871(8) 0.7376(3) 0.0450(5) Uani d . 1 1 . .
    H H1A 0.6581 0.0853 0.8531 0.054 Uiso calc R 1 1 . .
    H H1B 0.6076 0.0991 0.6722 0.054 Uiso calc R 1 1 . .
    C C3 0.7786(2) 0.18006(8) 0.8537(3) 0.0394(5) Uani d . 1 1 . .
    H H3A 0.6854 0.1879 0.8757 0.047 Uiso calc R 1 1 . .
    H H3B 0.8200 0.2155 0.8160 0.047 Uiso calc R 1 1 . .
    C C011 0.9254(2) 0.18663(9) 0.5104(2) 0.0412(5) Uani d . 1 1 . .
    H H01A 0.9253 0.2032 0.3996 0.049 Uiso calc R 1 1 . .
    H H01B 0.9459 0.2168 0.5901 0.049 Uiso calc R 1 1 . .
    C C4 0.8453(2) 0.15967(10) 1.0105(3) 0.0429(5) Uani d . 1 1 . .
    H H4A 0.8456 0.1906 1.0917 0.051 Uiso calc R 1 1 . .
    H H4B 0.7952 0.1278 1.0569 0.051 Uiso calc R 1 1 . .
    C C2 0.7402(2) 0.03213(9) 0.6775(3) 0.0483(6) Uani d . 1 1 . .
    H H2A 0.6785 0.0011 0.7013 0.058 Uiso calc R 1 1 . .
    H H2B 0.7560 0.0333 0.5584 0.058 Uiso calc R 1 1 . .
    C C014 0.7927(2) 0.16036(9) 0.5484(2) 0.0424(5) Uani d . 1 1 . .
    H H01C 0.7736 0.1304 0.4677 0.051 Uiso calc R 1 1 . .
    H H01D 0.7241 0.1896 0.5391 0.051 Uiso calc R 1 1 . .
loop_
    _atom_site_aniso_label
    _atom_site_aniso_U_11
    _atom_site_aniso_U_22
    _atom_site_aniso_U_33
    _atom_site_aniso_U_12
    _atom_site_aniso_U_13
    _atom_site_aniso_U_23
    Si1 0.0274(4) 0.0258(3) 0.0347(4) 0.000 0.0017(3) 0.000
    F3 0.0491(8) 0.0408(6) 0.0671(8) -0.0155(6) -0.0126(6) 0.0053(6)
    O2 0.0468(8) 0.0332(7) 0.0463(8) 0.0034(6) -0.0072(7) -0.0068(6)
    F004 0.0457(8) 0.1356(14) 0.0373(7) -0.0124(8) 0.0033(6) -0.0186(8)
    F005 0.0401(7) 0.0406(7) 0.1199(13) 0.0122(6) -0.0051(8) -0.0097(8)
    O1 0.0357(8) 0.0381(8) 0.0435(8) -0.0003(6) 0.0016(6) 0.0001(6)
    N1 0.0268(8) 0.0330(8) 0.0426(9) 0.0010(6) 0.0007(7) 0.0030(7)
    C5 0.0537(13) 0.0267(9) 0.0406(11) -0.0044(9) 0.0065(9) -0.0041(7)
    C1 0.0293(10) 0.0426(12) 0.0632(14) -0.0069(9) -0.0008(10) 0.0046(11)
    C3 0.0383(11) 0.0346(10) 0.0454(11) 0.0042(9) 0.0074(9) 0.0007(8)
    C011 0.0448(12) 0.0429(11) 0.0358(10) 0.0049(9) 0.0023(9) 0.0081(9)
    C4 0.0388(11) 0.0510(13) 0.0390(11) 0.0033(9) 0.0084(9) 0.0014(9)
    C2 0.0457(13) 0.0414(12) 0.0578(13) -0.0097(10) -0.0078(11) -0.0001(10)
    C014 0.0380(11) 0.0505(12) 0.0386(11) 0.0045(9) -0.0064(9) 0.0067(9)
_geom_special_details
;
All s.u.'s (except the s.u. in the dihedral angle between two l.s. planes) are
estimated using the full covariance matrix. The cell s.u.'s are taken into
account individually in the estimation of s.u.'s in distances, angles and
torsion angles; correlations between s.u.'s in cell parameters are only used
when they are defined by crystal symmetry. An approximate (isotropic)
treatment of cell s.u.'s is used for estimating s.u.'s involving l.s. planes.
;
loop_
    _geom_bond_atom_site_label_1
    _geom_bond_atom_site_label_2
    _geom_bond_site_symmetry_2
    _geom_bond_distance
    _geom_bond_publ_flag
    Si1 F005 4_655 1.6640(13) ?
    Si1 F005 . 1.6640(13) ?
    Si1 F004 4_655 1.6730(17) ?
    Si1 F004 . 1.6730(17) ?
    Si1 F3 . 1.6836(13) ?
    Si1 F3 4_655 1.6836(13) ?
    O2 C2 . 1.421(3) ?
    O2 C5 . 1.426(2) ?
    O1 C011 4_756 1.421(2) ?
    O1 C4 . 1.431(2) ?
    N1 C3 . 1.496(2) ?
    N1 C014 . 1.508(2) ?
    N1 C1 . 1.512(2) ?
    N1 H1 . 0.9100 ?
    C5 C5 4_756 1.488(4) ?
    C5 H5A . 0.9700 ?
    C5 H5B . 0.9700 ?
    C1 C2 . 1.505(3) ?
    C1 H1A . 0.9700 ?
    C1 H1B . 0.9700 ?
    C3 C4 . 1.503(3) ?
    C3 H3A . 0.9700 ?
    C3 H3B . 0.9700 ?
    C011 O1 4_756 1.421(2) ?
    C011 C014 . 1.498(3) ?
    C011 H01A . 0.9700 ?
    C011 H01B . 0.9700 ?
    C4 H4A . 0.9700 ?
    C4 H4B . 0.9700 ?
    C2 H2A . 0.9700 ?
    C2 H2B . 0.9700 ?
    C014 H01C . 0.9700 ?
    C014 H01D . 0.9700 ?
loop_
    _geom_angle_atom_site_label_1
    _geom_angle_atom_site_label_2
    _geom_angle_atom_site_label_3
    _geom_angle_site_symmetry_1
    _geom_angle_site_symmetry_3
    _geom_angle
    _geom_angle_publ_flag
    F005 Si1 F005 4_655 . 92.38(10) ?
    F005 Si1 F004 4_655 4_655 91.18(8) ?
    F005 Si1 F004 . 4_655 90.36(8) ?
    F005 Si1 F004 4_655 . 90.36(8) ?
    F005 Si1 F004 . . 91.18(8) ?
    F004 Si1 F004 4_655 . 177.77(13) ?
    F005 Si1 F3 4_655 . 178.75(7) ?
    F005 Si1 F3 . . 88.72(7) ?
    F004 Si1 F3 4_655 . 89.40(7) ?
    F004 Si1 F3 . . 89.03(7) ?
    F005 Si1 F3 4_655 4_655 88.72(7) ?
    F005 Si1 F3 . 4_655 178.75(7) ?
    F004 Si1 F3 4_655 4_655 89.03(7) ?
    F004 Si1 F3 . 4_655 89.40(7) ?
    F3 Si1 F3 . 4_655 90.18(10) ?
    C2 O2 C5 . . 113.08(16) ?
    C011 O1 C4 4_756 . 114.14(15) ?
    C3 N1 C014 . . 112.51(15) ?
    C3 N1 C1 . . 112.39(16) ?
    C014 N1 C1 . . 111.66(16) ?
    C3 N1 H1 . . 106.6 ?
    C014 N1 H1 . . 106.6 ?
    C1 N1 H1 . . 106.6 ?
    O2 C5 C5 . 4_756 109.75(13) ?
    O2 C5 H5A . . 109.7 ?
    C5 C5 H5A 4_756 . 109.7 ?
    O2 C5 H5B . . 109.7 ?
    C5 C5 H5B 4_756 . 109.7 ?
    H5A C5 H5B . . 108.2 ?
    C2 C1 N1 . . 109.68(17) ?
    C2 C1 H1A . . 109.7 ?
    N1 C1 H1A . . 109.7 ?
    C2 C1 H1B . . 109.7 ?
    N1 C1 H1B . . 109.7 ?
    H1A C1 H1B . . 108.2 ?
    N1 C3 C4 . . 109.91(16) ?
    N1 C3 H3A . . 109.7 ?
    C4 C3 H3A . . 109.7 ?
    N1 C3 H3B . . 109.7 ?
    C4 C3 H3B . . 109.7 ?
    H3A C3 H3B . . 108.2 ?
    O1 C011 C014 4_756 . 106.85(16) ?
    O1 C011 H01A 4_756 . 110.4 ?
    C014 C011 H01A . . 110.4 ?
    O1 C011 H01B 4_756 . 110.4 ?
    C014 C011 H01B . . 110.4 ?
    H01A C011 H01B . . 108.6 ?
    O1 C4 C3 . . 111.31(16) ?
    O1 C4 H4A . . 109.4 ?
    C3 C4 H4A . . 109.4 ?
    O1 C4 H4B . . 109.4 ?
    C3 C4 H4B . . 109.4 ?
    H4A C4 H4B . . 108.0 ?
    O2 C2 C1 . . 105.91(17) ?
    O2 C2 H2A . . 110.6 ?
    C1 C2 H2A . . 110.6 ?
    O2 C2 H2B . . 110.6 ?
    C1 C2 H2B . . 110.6 ?
    H2A C2 H2B . . 108.7 ?
    C011 C014 N1 . . 111.18(16) ?
    C011 C014 H01C . . 109.4 ?
    N1 C014 H01C . . 109.4 ?
    C011 C014 H01D . . 109.4 ?
    N1 C014 H01D . . 109.4 ?
    H01C C014 H01D . . 108.0 ?
loop_
    _geom_torsion_atom_site_label_1
    _geom_torsion_atom_site_label_2
    _geom_torsion_atom_site_label_3
    _geom_torsion_atom_site_label_4
    _geom_torsion_site_symmetry_1
    _geom_torsion_site_symmetry_2
    _geom_torsion_site_symmetry_3
    _geom_torsion_site_symmetry_4
    _geom_torsion
    _geom_torsion_publ_flag
    C2 O2 C5 C5 . . . 4_756 169.93(19) ?
    C3 N1 C1 C2 . . . . -148.05(17) ?
    C014 N1 C1 C2 . . . . 84.4(2) ?
    C014 N1 C3 C4 . . . . -150.55(16) ?
    C1 N1 C3 C4 . . . . 82.4(2) ?
    C011 O1 C4 C3 4_756 . . . 88.0(2) ?
    N1 C3 C4 O1 . . . . 53.0(2) ?
    C5 O2 C2 C1 . . . . -175.52(16) ?
    N1 C1 C2 O2 . . . . 52.4(2) ?
    O1 C011 C014 N1 4_756 . . . 60.8(2) ?
    C3 N1 C014 C011 . . . . 76.0(2) ?
    C1 N1 C014 C011 . . . . -156.55(16) ?
loop_
    _geom_hbond_atom_site_label_D
    _geom_hbond_atom_site_label_H
    _geom_hbond_atom_site_label_A
    _geom_hbond_site_symmetry_A
    _geom_hbond_distance_DH
    _geom_hbond_distance_HA
    _geom_hbond_distance_DA
    _geom_hbond_angle_DHA
    N1 H1 O2 . 0.91 2.19 2.701(2) 115
    N1 H1 O1 . 0.91 2.30 2.813(2) 115
    N1 H1 O1 4_756 0.91 2.37 2.826(2) 111
    C1 H1B F004 4_655 0.97 2.37 3.277(3) 156
    C011 H01B F3 2_655 0.97 2.50 3.381(3) 151
    C2 H2A F005 8_556 0.97 2.39 3.289(3) 155
    C014 H01C F005 . 0.97 2.41 3.257(3) 146
    C3 H3A F004 1_556 0.97 2.41 3.189(3) 137
    C3 H3B F3 2_655 0.97 2.17 3.129(3) 169
    C014 H01D F3 . 0.97 2.50 3.039(3) 115
    C4 H4B F005 1_556 0.97 2.52 3.368(3) 147
data_global
_journal_date_recd_electronic     2011-03-29
_journal_date_accepted     2011-06-30
_journal_name_full     'Acta Crystallographica, Section E'
_journal_year     2011
_journal_volume     67
_journal_issue      8
_journal_page_first     o1958
_journal_page_last     o1959
_journal_paper_category     QO
_journal_coeditor_code     FY2006
_publ_contact_author_name     'Nalinava Sen Gupta'
_publ_contact_author_address
;
Centre for Accelerator Based Research and Energy Physics (SAFE),
Department of Chemistry,
University of Oslo,
PO Box 1038 Blindern,
0318 Oslo
Norway
;
_publ_contact_author_email     'n.s.gupta@kjemi.uio.no'
_publ_contact_author_fax     '004722855477'
_publ_contact_author_phone     '004722855340'
_publ_section_title
;
4,7,13,18-Tetraoxa-1,10-diazoniabicyclo[8.5.5]icosane hexafluoridosilicate
;
loop_
    _publ_author_name
    _publ_author_footnote
    _publ_author_address
    'Sen Gupta, Nalinava' .
;
Centre for Accelerator Based Research and Energy Physics (SAFE)
Department of Chemistry
University of Oslo,
PO Box 1038 Blindern,
Oslo 0318
Norway
;
    'Wragg, David S.' .
;
inGAP Centre for Research Based Innovation
Center for Materials Science and Nanotechnology
Department of Chemistry
University of Oslo
PO Box 1033 Blindern
Oslo 0315
Norway
;
    'Tilset, Mats' .
;
Department of Chemistry
University of Oslo
PO Box 1033 Blindern
Oslo 0315
Norway
;
    'Omtvedt, Jon Petter' .
;
Centre for Accelerator Based Research and Energy Physics (SAFE)
Department of Chemistry
University of Oslo,
PO Box 1038 Blindern,
Oslo 0318
Norway
;
_publ_section_synopsis     .
