# Supplementary material for: 4,7,13,18-Tetra­oxa-1,10-diazo­nia­bicyclo­[8.5.5]icosane hexa­fluorido­silicate
Source: Acta Crystallogr Sect E Struct Rep Online. 2011 Jul 9;67(Pt 8):o1958–9. doi: 10.1107/S1600536811026006 (PMC3212341; doi:10.1107/S1600536811026006)
Supplement: Supplementary file 2 [file e-67-o1958-Isup2.hkl]

#
# h,k,l, Fc-squared, Fo-squared, sigma(Fo-squared) and status flag
#
data_I
_shelx_title ' NSG_W211_3c in Pbcn'
_shelx_refln_list_code          4
_shelx_F_calc_maximum      248.90
_exptl_crystal_F_000       912.00
_reflns_d_resolution_high  0.7388
 
loop_
 _symmetry_equiv_pos_as_xyz
 'x, y, z'
 '-x+1/2, -y+1/2, z+1/2'
 'x+1/2, -y+1/2, -z'
 '-x, y, -z+1/2'
 '-x, -y, -z'
 'x-1/2, y-1/2, -z-1/2'
 '-x-1/2, y-1/2, z'
 'x, -y, z-1/2'
 
_cell_length_a    10.0500
_cell_length_b    23.2180
_cell_length_c     8.0310
_cell_angle_alpha  90.000
_cell_angle_beta   90.000
_cell_angle_gamma  90.000
 
_shelx_F_squared_multiplier     1.000
 
loop_
 _refln_index_h
 _refln_index_k
 _refln_index_l
 _refln_F_squared_calc
 _refln_F_squared_meas
 _refln_F_squared_sigma
 _refln_observed_status
   4   0   0      487.49      453.54     21.34 o
   6   0   0     2453.83     2433.90     27.62 o
   8   0   0     3403.92     3219.81     49.58 o
  10   0   0     1077.42     1181.85     33.27 o
  12   0   0        1.25        7.53     15.06 o
   1   1   0      704.78      561.15      5.33 o
   3   1   0     1500.27     1520.66     22.07 o
   5   1   0        7.18        7.05      4.40 o
   7   1   0     1643.96     1564.68     22.19 o
   9   1   0      595.62      606.62     17.31 o
  11   1   0      408.70      409.91     16.42 o
  13   1   0       19.25      -15.06     15.06 o
   2   2   0     1778.71     1841.42     12.88 o
   4   2   0     1183.61     1154.63     11.58 o
   6   2   0      259.14      277.01      9.08 o
   8   2   0        8.06        4.08      9.32 o
  10   2   0      365.59      381.53     15.31 o
  12   2   0        0.05       -4.61     10.18 o
   1   3   0     6291.92     6958.92     48.01 o
   3   3   0     5725.74     5247.43     30.69 o
   5   3   0     3618.27     4151.31     28.25 o
   7   3   0     7635.74     7556.54     58.58 o
   9   3   0      266.98      272.81     13.74 o
  11   3   0      302.54      297.93     15.51 o
  13   3   0        0.86        1.26     16.95 o
   0   4   0    43315.68    44585.15    327.28 o
   2   4   0     2565.57     2695.25     15.49 o
   4   4   0     9086.16     9290.39     51.83 o
   6   4   0     6422.27     6504.61     41.74 o
   8   4   0      680.75      632.59     22.28 o
  10   4   0     1636.53     1601.42     32.64 o
  12   4   0        0.03       -9.98      9.98 o
   1   5   0    12560.03    12419.04     66.04 o
   3   5   0     2610.19     2763.24     18.22 o
   5   5   0      152.81      173.24      7.33 o
   7   5   0       19.64       41.00      9.53 o
   9   5   0       83.18       79.25     10.62 o
  11   5   0        3.27        7.10      9.98 o
   0   6   0    61950.49    62421.60    482.90 o
   2   6   0     1043.52     1048.49      8.82 o
   4   6   0     8045.33     7851.46     45.95 o
   6   6   0     1066.94     1159.40     14.94 o
   8   6   0      519.57      483.29     22.60 o
  10   6   0       37.19       45.69     11.93 o
  12   6   0       64.66       68.78     17.57 o
   1   7   0     3007.14     3143.28     18.11 o
   3   7   0    21646.61    21682.44     98.32 o
   5   7   0      533.82      434.95      9.54 o
   7   7   0      742.14      819.63     15.52 o
   9   7   0        4.43        2.70      8.58 o
  11   7   0      336.55      368.12     16.16 o
   0   8   0       16.56       19.61      4.84 o
   2   8   0     2411.39     2552.43     16.38 o
   4   8   0     4399.66     4671.82     26.97 o
   6   8   0     2127.44     2227.77     21.98 o
   8   8   0      188.10      226.97     21.34 o
  10   8   0       56.32       71.30     13.49 o
  12   8   0        8.14       10.00     10.81 o
   1   9   0      652.20      749.08     12.60 o
   3   9   0     5130.24     5262.18     29.18 o
   5   9   0      496.52      512.37     10.93 o
   7   9   0      184.24      213.81     11.78 o
   9   9   0        1.29       -1.26     12.55 o
  11   9   0       56.52       79.98     11.51 o
   0  10   0      181.36      165.46      7.31 o
   2  10   0     2687.69     2615.95     17.65 o
   4  10   0    20891.63    21575.00     99.70 o
   6  10   0     3213.64     3257.22     27.97 o
   8  10   0      177.39      198.43     10.48 o
  10  10   0      146.56      184.64     25.11 o
  12  10   0      169.00      171.14     21.03 o
   1  11   0     1366.13     1501.28     12.70 o
   3  11   0     5668.34     5613.21     49.01 o
   5  11   0      370.74      334.75     10.26 o
   7  11   0        0.25       10.29      7.71 o
   9  11   0        9.95        9.79      9.47 o
  11  11   0       42.53       62.31     16.63 o
   0  12   0      130.43      115.78     10.98 o
   2  12   0      311.19      335.12      8.05 o
   4  12   0      180.19      189.54      7.28 o
   6  12   0      459.70      481.12     12.32 o
   8  12   0       94.88       95.71     11.76 o
  10  12   0       19.41       11.93     14.44 o
  12  12   0        5.81       18.20     15.06 o
   1  13   0      785.98      739.23      9.52 o
   3  13   0     2155.13     2017.63     16.81 o
   5  13   0      347.50      370.94     11.07 o
   7  13   0        0.23       -6.08      7.00 o
   9  13   0        5.85       -8.84      8.84 o
  11  13   0      264.35      353.07     19.77 o
   0  14   0       14.10       -1.00      5.97 o
   2  14   0     4116.00     4159.04     26.52 o
   4  14   0     3710.09     3611.29     25.20 o
   6  14   0     2568.81     2500.49     39.34 o
   8  14   0       88.07       81.90      9.21 o
  10  14   0      656.92      657.77     28.24 o
  12  14   0       40.98       52.09     15.69 o
   1  15   0      158.84      180.39      6.95 o
   3  15   0       18.15       22.01      5.82 o
   5  15   0      175.35      163.62      9.60 o
   7  15   0      166.36      159.03     10.02 o
   9  15   0       11.88       -3.52      9.03 o
  11  15   0        0.57       11.78     32.32 o
   0  16   0     4616.29     4840.58     42.95 o
   2  16   0      130.76      140.63      7.24 o
   4  16   0        3.80        6.22      5.97 o
   6  16   0      403.15      383.84     13.10 o
   8  16   0      226.23      255.10     12.14 o
  10  16   0        0.98        6.29     10.25 o
   1  17   0      561.43      523.59     10.07 o
   3  17   0        2.05       10.26      6.19 o
   5  17   0      164.94      135.92      9.34 o
   7  17   0       38.92       47.64      8.76 o
   9  17   0      645.75      612.00     18.52 o
  11  17   0      166.50      147.50     21.97 o
   0  18   0    10890.91    10368.94     78.27 o
   2  18   0      632.36      628.23     11.26 o
   4  18   0      140.86      139.86      9.03 o
   6  18   0       16.37       13.74      7.70 o
   8  18   0      208.08      175.08     15.20 o
  10  18   0      109.73      107.95     20.08 o
   1  19   0     1446.03     1421.09     16.00 o
   3  19   0        2.98        0.94      6.75 o
   5  19   0       51.62       61.91      8.06 o
   7  19   0       37.91       26.70     12.42 o
   9  19   0       80.97       53.60     14.15 o
   0  20   0      381.47      369.89     14.53 o
   2  20   0     1186.65     1140.73     14.59 o
   4  20   0        0.87       10.26      9.87 o
   6  20   0      570.21      522.75     18.99 o
   8  20   0      386.46      386.03     19.13 o
  10  20   0      204.13      242.27     24.48 o
   1  21   0     1537.40     1449.95     20.62 o
   3  21   0      427.33      420.25     12.94 o
   5  21   0       28.24       14.03     10.80 o
   7  21   0      538.13      564.79     20.63 o
   9  21   0       67.25       59.75     15.65 o
   0  22   0      113.99      107.95     21.34 o
   2  22   0        0.38      -11.03     12.33 o
   4  22   0      500.57      444.67     17.29 o
   6  22   0       13.36       28.49     12.16 o
   8  22   0        5.21      -16.63     31.38 o
   1  23   0        0.27        4.87     13.09 o
   3  23   0      150.12      135.57     24.48 o
   5  23   0      132.40      126.78     25.11 o
   7  23   0       29.75       -6.28     23.22 o
   9  23   0      232.29      219.68     32.64 o
   0  24   0     1458.20     1396.51     43.31 o
   2  24   0      809.90      795.76     24.81 o
   4  24   0       43.18       21.34     21.97 o
   6  24   0       90.71       64.02     24.48 o
   8  24   0      221.78      199.59     30.75 o
   1  25   0       78.34      108.97     16.19 o
   3  25   0       40.38       13.18     20.71 o
   5  25   0        4.77       13.81     21.34 o
   7  25   0      167.79      118.62     28.87 o
   0  26   0      107.80      140.59     23.22 o
   2  26   0       22.30       21.98     13.67 o
   4  26   0       21.67       23.85     21.97 o
   6  26   0        2.08       -8.79     22.60 o
   1  27   0        8.69       -3.90     13.53 o
   3  27   0       43.96       61.51     23.22 o
   5  27   0      223.08      215.28     30.13 o
   0  28   0        7.46       24.48     20.71 o
   2  28   0      123.20      101.05     25.11 o
   4  28   0      712.43      735.60     41.42 o
   1  29   0        0.09       -3.51     15.01 o
   3  29   0        2.41       -8.16     22.60 o
   0  30   0        6.92        6.90     23.22 o
   1  31   0       10.29       16.95     22.60 o
   1   1   1    18220.90    18533.81     70.93 o
   2   1   1       10.22       13.89      2.14 o
   3   1   1      527.62      518.60      5.16 o
   4   1   1      490.26      465.70      4.83 o
   5   1   1      138.14      152.50      4.36 o
   6   1   1      182.19      159.73      4.50 o
   7   1   1      549.89      492.34      9.96 o
   8   1   1      322.18      348.11     10.11 o
   9   1   1     2346.12     2359.58     21.96 o
  10   1   1       59.34       48.85      7.44 o
  11   1   1        4.17       -3.17      6.88 o
  12   1   1        0.16       -5.51      7.45 o
  13   1   1       13.62       -5.02     16.32 o
   0   2   1       15.71       63.50      2.66 o
   1   2   1       50.14       43.02      1.49 o
   2   2   1    29511.63    29466.27    103.80 o
   3   2   1      750.91      703.37      5.91 o
   4   2   1     2653.29     2830.21     14.33 o
   5   2   1       37.82       49.22      3.27 o
   6   2   1      177.03      164.61      4.99 o
   7   2   1      962.68      971.35     14.73 o
   8   2   1     2968.29     2837.59     23.06 o
   9   2   1      894.82      861.86     13.80 o
  10   2   1       87.40       95.21      8.23 o
  11   2   1       15.56        6.17      6.97 o
  12   2   1      112.90      110.32     10.33 o
  13   2   1       79.07       34.52     17.57 o
   1   3   1      496.09      576.14      7.28 o
   2   3   1      577.22      506.37      4.62 o
   3   3   1      125.70      144.72      3.35 o
   4   3   1      601.78      596.49      5.46 o
   5   3   1       21.78       34.10      3.20 o
   6   3   1        2.17       -3.70      3.74 o
   7   3   1      831.51      827.46     10.59 o
   8   3   1       19.57       29.25      8.34 o
   9   3   1      452.11      452.55     12.32 o
  10   3   1        5.65        3.84      6.48 o
  11   3   1       19.95       12.37      7.04 o
  12   3   1        0.06        1.74      7.52 o
  13   3   1        5.69        8.16     16.95 o
   0   4   1     3197.35     3308.16     43.08 o
   1   4   1      258.84      218.86      2.99 o
   2   4   1       73.44       89.22      3.14 o
   3   4   1      961.54      896.95      6.30 o
   4   4   1      360.67      393.34      5.25 o
   5   4   1      187.98      172.47      5.03 o
   6   4   1     1142.60     1094.91      9.99 o
   7   4   1       64.86       74.62      6.08 o
   8   4   1      624.72      675.05     12.08 o
   9   4   1      496.06      473.71     11.06 o
  10   4   1        7.89       11.76      7.07 o
  11   4   1        3.57       -3.16      6.89 o
  12   4   1       80.17       76.13      8.78 o
  13   4   1       28.77       21.34     17.57 o
   1   5   1     7667.90     7243.49     26.20 o
   2   5   1        1.57        1.20      2.06 o
   3   5   1     1316.71     1225.40      6.90 o
   4   5   1        0.09        3.80      2.58 o
   5   5   1     5981.70     6253.04     27.89 o
   6   5   1      147.44      139.87      5.42 o
   7   5   1      162.42      203.40      7.36 o
   8   5   1      522.07      536.22     11.42 o
   9   5   1      809.82      853.55     23.98 o
  10   5   1        7.60       -6.29      6.50 o
  11   5   1       96.11       91.51     11.47 o
  12   5   1        0.02        0.66      7.42 o
  13   5   1       84.22       94.15     19.46 o
   0   6   1      143.39      135.72      9.60 o
   1   6   1      129.41      129.75      4.95 o
   2   6   1        3.72       14.66      2.19 o
   3   6   1     1085.50     1049.86      6.64 o
   4   6   1     1362.92     1315.85      8.68 o
   5   6   1      879.74      868.79      7.57 o
   6   6   1      830.51      858.34      9.43 o
   7   6   1      128.84      152.33      6.47 o
   8   6   1     1172.36     1156.26     15.12 o
   9   6   1      182.63      187.16     10.24 o
  10   6   1       17.32       13.34      9.51 o
  11   6   1        0.89       -5.32      6.82 o
  12   6   1      134.88      147.79     10.03 o
  13   6   1       66.55       77.83     18.20 o
   1   7   1        9.36       12.12      2.14 o
   2   7   1        7.07       12.34      2.20 o
   3   7   1     1213.47     1316.28      7.76 o
   4   7   1      443.18      433.98      5.64 o
   5   7   1      410.31      432.89      5.95 o
   6   7   1       32.71       30.68      5.29 o
   7   7   1      307.14      289.41      7.66 o
   8   7   1       50.44       53.45      6.95 o
   9   7   1        3.79       -1.12      6.02 o
  10   7   1       40.58       32.54      7.14 o
  11   7   1        4.37       -6.74      6.74 o
  12   7   1       25.57       31.54      8.31 o
   0   8   1     3943.15     4416.50     25.00 o
   1   8   1        1.87        0.89      2.05 o
   2   8   1     6532.95     6314.68     24.45 o
   3   8   1     3146.66     3127.81     13.83 o
   4   8   1     4510.44     4453.71     18.44 o
   5   8   1        7.15       12.35      3.31 o
   6   8   1     1570.09     1628.38     15.06 o
   7   8   1      343.18      370.56      9.35 o
   8   8   1      767.73      736.11     12.49 o
   9   8   1      255.63      236.82      9.22 o
  10   8   1      127.30      134.21      9.99 o
  11   8   1        0.17        2.21      7.34 o
  12   8   1      403.45      444.53     19.66 o
   1   9   1       59.20       51.62      2.71 o
   2   9   1      602.99      572.99      5.59 o
   3   9   1      187.42      169.40      4.13 o
   4   9   1     1163.78     1166.83      8.15 o
   5   9   1     7916.48     8002.73     32.37 o
   6   9   1        4.23        9.63      4.85 o
   7   9   1      564.44      560.72     10.66 o
   8   9   1      177.07      192.64      7.81 o
   9   9   1        4.48        5.51      6.34 o
  10   9   1       33.09       32.98      8.54 o
  11   9   1      253.48      259.83     12.95 o
  12   9   1        0.80        7.50     19.39 o
   0  10   1      964.78     1087.61      9.94 o
   1  10   1       98.00      102.03      3.16 o
   2  10   1     1145.31     1093.55     11.12 o
   3  10   1     1309.96     1345.68      8.70 o
   4  10   1     1102.88     1134.83      8.34 o
   5  10   1      170.14      173.80      5.36 o
   6  10   1        0.02        7.05      4.96 o
   7  10   1      120.81      118.46      6.77 o
   8  10   1      509.45      507.51     11.59 o
   9  10   1       28.56       24.31      6.47 o
  10  10   1       61.16       55.07      7.75 o
  11  10   1       26.45       34.34      7.41 o
  12  10   1       52.34       58.89      8.84 o
   1  11   1      207.86      216.27      4.13 o
   2  11   1       19.74       17.43      2.85 o
   3  11   1     5702.56     5751.27     22.95 o
   4  11   1       59.87       60.95      3.79 o
   5  11   1     2043.11     2008.11     14.49 o
   6  11   1       70.79       75.64      5.88 o
   7  11   1      395.24      399.58      8.83 o
   8  11   1      179.30      156.63      8.61 o
   9  11   1        1.16        8.04      8.03 o
  10  11   1       10.69       10.49      7.93 o
  11  11   1      137.05      154.66     11.15 o
  12  11   1        3.88        3.89      9.88 o
   0  12   1       42.49       49.53      4.28 o
   1  12   1       13.46       13.87      2.72 o
   2  12   1       10.13        2.37      2.67 o
   3  12   1      952.34      977.76      7.98 o
   4  12   1     2765.41     2590.57     13.94 o
   5  12   1      205.81      216.00      6.73 o
   6  12   1     1138.05     1156.35     12.09 o
   7  12   1       88.48       94.15      6.51 o
   8  12   1      267.12      282.79      9.69 o
   9  12   1      120.45      138.40      8.29 o
  10  12   1        7.90        3.56      6.80 o
  11  12   1        0.56        9.54      8.22 o
  12  12   1      293.83      339.86     35.46 o
   1  13   1      290.83      319.02      5.02 o
   2  13   1       38.39       37.98      3.53 o
   3  13   1     1199.38     1169.81      8.95 o
   4  13   1      114.67      125.59      4.91 o
   5  13   1     1656.95     1637.67     13.50 o
   6  13   1       33.42       37.36      5.77 o
   7  13   1      257.78      231.99      7.61 o
   8  13   1        9.07        7.17      5.45 o
   9  13   1        0.02       -3.91     10.56 o
  10  13   1        0.08       -3.74      6.57 o
  11  13   1      267.19      284.35     32.64 o
  12  13   1       32.81       33.89     13.81 o
   0  14   1      295.08      295.63     10.51 o
   1  14   1       12.44       17.51      3.27 o
   2  14   1      570.21      572.19      6.87 o
   3  14   1      446.97      440.36      6.37 o
   4  14   1      690.69      705.36      7.93 o
   5  14   1       31.92       31.68      5.18 o
   6  14   1      109.22      121.22      6.57 o
   7  14   1        0.10       -0.81      5.02 o
   8  14   1        9.48       -3.26      5.58 o
   9  14   1        6.44       -9.07      9.07 o
  10  14   1       45.73       28.00      8.90 o
  11  14   1       80.02       58.34     10.09 o
   1  15   1      808.02      780.66      7.65 o
   2  15   1      255.12      251.22      5.56 o
   3  15   1      550.39      504.26      7.37 o
   4  15   1      333.26      323.08      6.86 o
   5  15   1       92.77       90.09      6.20 o
   6  15   1       22.13       29.81      5.49 o
   7  15   1      770.56      740.58     12.91 o
   8  15   1      105.33       88.17      7.69 o
   9  15   1      264.67      268.25     13.11 o
  10  15   1       39.50       26.07     19.16 o
  11  15   1       42.04       20.05      9.87 o
   0  16   1      311.96      310.96      8.29 o
   1  16   1        1.52        4.65      3.69 o
   2  16   1     1351.13     1342.74     10.20 o
   3  16   1      133.18      147.48      5.75 o
   4  16   1      258.61      266.19      6.93 o
   5  16   1       81.32       85.11      7.15 o
   6  16   1        8.70        6.66      5.99 o
   7  16   1      106.44      105.19      7.67 o
   8  16   1      233.92      261.71      9.72 o
   9  16   1       28.23       28.37      8.54 o
  10  16   1       92.01       92.55     12.49 o
  11  16   1       29.09       23.69      9.73 o
   1  17   1      129.92      126.61      4.99 o
   2  17   1       45.95       57.92      5.30 o
   3  17   1      182.42      191.57      7.10 o
   4  17   1       16.01       16.24      5.57 o
   5  17   1      142.63      135.60      7.53 o
   6  17   1       81.71       88.00      7.20 o
   7  17   1        0.01       -6.08      6.08 o
   8  17   1        7.23       -6.09      6.52 o
   9  17   1       52.77       47.75      8.34 o
  10  17   1       45.34       24.11     13.08 o
  11  17   1       14.48      -10.81     10.81 o
   0  18   1     2193.62     2084.05     23.88 o
   1  18   1       41.36       33.93      5.88 o
   2  18   1      164.65      168.27      6.52 o
   3  18   1      236.92      256.81      7.25 o
   4  18   1       15.72       24.28      5.47 o
   5  18   1        6.74       -2.00      5.67 o
   6  18   1       28.90       19.72      6.44 o
   7  18   1       28.63       22.70      8.04 o
   8  18   1      450.23      443.96     11.45 o
   9  18   1        3.98       -6.13      9.15 o
  10  18   1      104.52       80.28     10.72 o
  11  18   1       13.69      -14.44     15.06 o
   1  19   1     1478.29     1442.63     14.46 o
   2  19   1        1.54        3.25      5.70 o
   3  19   1      252.16      234.46      9.36 o
   4  19   1        8.63        2.63      5.63 o
   5  19   1       48.87       44.65      6.34 o
   6  19   1       16.01        4.03      6.36 o
   7  19   1      418.29      400.44     10.88 o
   8  19   1        9.91       11.15      9.21 o
   9  19   1      445.36      460.32     20.56 o
  10  19   1       13.12       -4.42     12.15 o
   0  20   1        9.45       11.46      8.21 o
   1  20   1       15.20       20.54      5.76 o
   2  20   1      884.09      849.69     11.65 o
   3  20   1       34.83       32.03      6.24 o
   4  20   1      152.45      139.10      8.73 o
   5  20   1       41.66       44.32      7.48 o
   6  20   1       40.65       30.26      7.95 o
   7  20   1       47.21       32.09      8.29 o
   8  20   1      188.96      199.95     11.25 o
   9  20   1        5.12      -12.77     12.77 o
   1  21   1      288.03      276.48      8.42 o
   2  21   1       10.53       20.19      5.60 o
   3  21   1        5.40        1.78      5.78 o
   4  21   1       16.75        7.63      6.91 o
   5  21   1       15.15       17.91      7.37 o
   6  21   1       68.71       69.17      8.68 o
   7  21   1      123.53      130.41     12.93 o
   8  21   1       27.74       20.47     11.49 o
   9  21   1        0.31      -12.44     27.30 o
   0  22   1     1807.88     1784.28     23.67 o
   1  22   1        2.88       10.06      5.57 o
   2  22   1        4.74        1.40      5.48 o
   3  22   1       20.61       27.65      6.32 o
   4  22   1       19.39        7.28      6.97 o
   5  22   1        4.95        9.09      9.87 o
   6  22   1      100.82       92.13     11.79 o
   7  22   1       10.99       -5.56     10.66 o
   8  22   1      465.16      483.80     25.77 o
   9  22   1       16.22       22.53     12.79 o
   1  23   1      481.52      431.26      9.87 o
   2  23   1       14.46       20.12      6.50 o
   3  23   1       45.36       52.37      8.46 o
   4  23   1       14.37       21.43      9.59 o
   5  23   1      157.82      169.05     13.81 o
   6  23   1       54.24       44.59     11.20 o
   7  23   1        3.53      -12.41     12.41 o
   8  23   1        0.07      -10.92     12.04 o
   9  23   1      136.42      121.14     27.62 o
   0  24   1      171.38      169.92     16.85 o
   1  24   1       16.19       18.13      7.43 o
   2  24   1        6.44        6.50      7.24 o
   3  24   1       54.76       59.54     10.12 o
   4  24   1       17.46       11.31      9.63 o
   5  24   1       75.87       82.21     11.84 o
   6  24   1        1.61       -6.59     10.18 o
   7  24   1        0.34       -2.58     11.19 o
   8  24   1       90.58       92.87     14.16 o
   1  25   1       69.39       55.41     10.57 o
   2  25   1        1.31        0.69      9.44 o
   3  25   1       10.38       -7.94     13.97 o
   4  25   1        9.28        5.30     14.38 o
   5  25   1      100.87      107.06     23.22 o
   6  25   1        2.96       10.43     10.78 o
   7  25   1      319.01      312.05     16.83 o
   8  25   1        1.32       28.87     17.57 o
   0  26   1       14.20       17.69     14.57 o
   1  26   1        5.65       11.60      9.75 o
   2  26   1      280.67      293.30     14.08 o
   3  26   1        5.42       -0.65     14.42 o
   4  26   1      133.19      152.32     48.33 o
   5  26   1       17.93       23.29     16.40 o
   6  26   1      175.53      181.72     58.06 o
   1  27   1       11.57        5.84     10.26 o
   2  27   1        3.37       -7.29     11.21 o
   3  27   1       37.30       40.48     16.42 o
   4  27   1        9.32      -13.74     15.51 o
   5  27   1      153.68      145.17     20.19 o
   0  28   1       17.56        8.32     16.95 o
   1  28   1        0.34        0.23     11.66 o
   2  28   1       25.49       37.31     12.65 o
   3  28   1       38.10       32.21     16.85 o
   4  28   1       89.18       86.33     18.62 o
   1  29   1       21.47        0.48     10.88 o
   2  29   1        4.70       -9.96     16.16 o
   3  29   1      324.27      360.27     36.40 o
   0  30   1        1.04       18.22     16.71 o
   1  30   1        5.31       -1.45     11.10 o
   1  31   1        8.47      -23.22     23.22 o
   0   0   2    19639.00    19882.97    245.09 o
   1   0   2     1288.99     1079.60     26.20 o
   2   0   2     7748.56     8137.22     46.16 o
   3   0   2      143.72      155.31      4.29 o
   4   0   2    12368.46    12631.48    117.64 o
   5   0   2      536.49      488.23      7.33 o
   6   0   2      281.25      314.69     10.86 o
   7   0   2       18.88        0.52      7.76 o
   8   0   2     1100.84     1168.05     21.30 o
   9   0   2        9.74       16.70      9.09 o
  10   0   2      215.13      234.63     13.97 o
  11   0   2        7.47       14.94      9.92 o
  12   0   2       81.74       80.08     13.09 o
   1   1   2     2135.73     2118.32      9.17 o
   2   1   2      136.69      110.27      2.89 o
   3   1   2      206.13      213.23      6.07 o
   4   1   2       60.67       62.24      2.92 o
   5   1   2      150.90      182.78      3.96 o
   6   1   2        9.95        6.26      4.25 o
   7   1   2      193.39      195.57      8.08 o
   8   1   2       41.13       48.34      8.32 o
   9   1   2      172.75      189.20      8.84 o
  10   1   2       40.79       46.81      7.37 o
  11   1   2      152.70      143.41     14.40 o
  12   1   2        0.01       -7.37      7.37 o
   0   2   2    22453.68    21810.35    113.80 o
   1   2   2     1824.33     1524.01     10.91 o
   2   2   2        3.14        4.97      2.24 o
   3   2   2      380.47      321.47      4.47 o
   4   2   2      157.49      167.96      3.54 o
   5   2   2      760.01      738.71      6.51 o
   6   2   2        8.94        9.68      3.86 o
   7   2   2       85.76      107.45      6.32 o
   8   2   2       84.53      100.84      7.82 o
   9   2   2        0.10        1.35      6.09 o
  10   2   2      110.54      132.86      8.63 o
  11   2   2        6.97        8.07      7.06 o
  12   2   2        5.59       -7.17      7.17 o
  13   2   2        2.66      -16.32     16.32 o
   1   3   2    28929.23    28981.29    101.60 o
   2   3   2      152.37      135.97      2.96 o
   3   3   2     1450.68     1447.38     15.30 o
   4   3   2      864.82      890.32      6.91 o
   5   3   2     1382.66     1405.75     12.02 o
   6   3   2      130.33      124.33      4.67 o
   7   3   2     1555.44     1622.88     14.58 o
   8   3   2       17.80       13.42      6.56 o
   9   3   2        9.20        6.73      7.23 o
  10   3   2        5.74        6.87      6.65 o
  11   3   2       20.91       14.59      7.22 o
  12   3   2        0.91       -8.24      8.24 o
  13   3   2       35.48       19.46     16.95 o
   0   4   2     5862.11     6488.23     39.07 o
   1   4   2        6.52       10.69      2.18 o
   2   4   2     2160.48     2316.04     11.86 o
   3   4   2       18.96       20.58      2.47 o
   4   4   2      110.80      123.57      3.38 o
   5   4   2      307.84      335.17      5.33 o
   6   4   2       70.15       99.35      5.04 o
   7   4   2       75.38       82.19      6.23 o
   8   4   2        6.21       10.54      6.36 o
   9   4   2       22.61       27.87      6.56 o
  10   4   2      444.98      421.13     15.68 o
  11   4   2       38.35       44.15      7.68 o
  12   4   2        2.40       -3.05      7.66 o
  13   4   2       10.64       15.69     16.95 o
   1   5   2      356.82      371.23      4.31 o
   2   5   2        0.15       -1.96      1.96 o
   3   5   2      148.62      166.20      3.52 o
   4   5   2      660.25      682.30      5.85 o
   5   5   2      141.19      163.05      5.15 o
   6   5   2        5.64       11.21      3.74 o
   7   5   2      393.57      372.52      8.62 o
   8   5   2       49.77       52.00      7.03 o
   9   5   2        2.03        2.02      8.88 o
  10   5   2       58.43       55.38      8.81 o
  11   5   2        6.23       -6.56      6.56 o
  12   5   2       18.39        4.85      7.57 o
  13   5   2       12.04       11.93     16.95 o
   0   6   2     7873.19     8323.76     49.29 o
   1   6   2      109.70      107.56      3.39 o
   2   6   2      102.12      122.22      2.99 o
   3   6   2       43.23       48.18      2.72 o
   4   6   2       50.28       55.35      3.05 o
   5   6   2        2.67        3.23      3.14 o
   6   6   2      175.26      187.59      6.33 o
   7   6   2        0.01        5.63      5.42 o
   8   6   2      183.42      204.51      8.76 o
   9   6   2        2.33        1.75      6.35 o
  10   6   2       17.95        2.03      6.69 o
  11   6   2        0.45       -2.83      6.63 o
  12   6   2        4.30        7.35      8.97 o
  13   6   2        0.22        1.88     15.69 o
   1   7   2      670.53      753.42      6.17 o
   2   7   2        0.48       -2.49      2.49 o
   3   7   2     4595.72     4466.45     18.04 o
   4   7   2      402.19      419.67      5.16 o
   5   7   2     2455.88     2391.68     13.83 o
   6   7   2       80.35       84.15      6.04 o
   7   7   2      546.34      579.83      9.31 o
   8   7   2      151.90      168.42      7.72 o
   9   7   2        0.36       -2.36      6.09 o
  10   7   2        6.66       -6.40      6.40 o
  11   7   2       61.60       50.69      9.15 o
  12   7   2       11.35       13.13      7.91 o
   0   8   2      135.61      111.53      5.91 o
   1   8   2      831.02      818.55      6.58 o
   2   8   2      439.11      498.32      4.85 o
   3   8   2      180.42      163.41      4.47 o
   4   8   2        5.10        5.65      2.84 o
   5   8   2       99.41      121.67      4.67 o
   6   8   2       17.55       27.36      4.42 o
   7   8   2       11.06       11.57      5.24 o
   8   8   2      182.29      171.21      7.61 o
   9   8   2       10.94        8.55      6.43 o
  10   8   2        4.91       -3.78      6.58 o
  11   8   2       14.52        0.57      8.07 o
  12   8   2       16.93       12.06     14.77 o
   1   9   2       22.78       17.95      2.81 o
   2   9   2        8.13        9.58      2.47 o
   3   9   2       33.12       49.75      3.35 o
   4   9   2       17.27       22.55      3.57 o
   5   9   2      601.15      591.10      7.32 o
   6   9   2       24.00       37.97      5.31 o
   7   9   2        9.33        6.60      6.06 o
   8   9   2       28.31       20.11      6.53 o
   9   9   2       20.20       13.11      6.47 o
  10   9   2       19.17        4.01      6.58 o
  11   9   2        0.10      -12.66     12.66 o
  12   9   2        3.14       26.35     13.46 o
   0  10   2    10936.07    11619.21     56.13 o
   1  10   2      874.96      894.45      6.16 o
   2  10   2        0.55        6.83      2.54 o
   3  10   2      150.34      168.49      4.54 o
   4  10   2     2873.85     2794.69     14.31 o
   5  10   2       21.13       35.34      4.83 o
   6  10   2      238.72      254.20      7.24 o
   7  10   2       28.35       28.07      4.43 o
   8  10   2      184.51      206.85      7.89 o
   9  10   2        1.02       -3.52      6.09 o
  10  10   2        6.16       -6.06      6.50 o
  11  10   2       12.96       -8.18      8.18 o
  12  10   2      120.52      169.40     31.07 o
   1  11   2      979.94     1018.58      6.97 o
   2  11   2        0.05       -2.03      2.54 o
   3  11   2     6362.84     6388.22     26.47 o
   4  11   2      229.94      235.55      5.33 o
   5  11   2     1354.08     1334.91     11.60 o
   6  11   2       93.84       98.36      6.13 o
   7  11   2      404.71      397.24      8.55 o
   8  11   2      114.49      118.46      8.38 o
   9  11   2       20.78       12.36      7.92 o
  10  11   2        0.33       -7.73      7.73 o
  11  11   2       18.55        7.98      8.81 o
  12  11   2       14.80       -6.90     16.95 o
   0  12   2     1333.87     1514.84     12.87 o
   1  12   2      208.20      222.61      4.08 o
   2  12   2      300.00      315.79      5.09 o
   3  12   2      104.77      129.03      4.60 o
   4  12   2       58.72       60.23      4.15 o
   5  12   2      153.24      171.45      5.92 o
   6  12   2       30.58       25.97      6.53 o
   7  12   2       46.00       46.07      6.66 o
   8  12   2       14.15       12.74      7.05 o
   9  12   2       13.16        1.24      7.85 o
  10  12   2        2.74       -7.54      7.54 o
  11  12   2        2.91       -8.87      8.87 o
   1  13   2      266.76      258.94      4.53 o
   2  13   2        0.06       -3.03      3.09 o
   3  13   2       42.46       44.84      4.51 o
   4  13   2      201.99      226.11      7.11 o
   5  13   2     1585.90     1564.49     15.44 o
   6  13   2       23.51       28.83      6.60 o
   7  13   2      103.10      117.17      7.61 o
   8  13   2       60.65       64.67      7.28 o
   9  13   2        0.73       -7.64      7.64 o
  10  13   2       30.80       19.66      8.92 o
  11  13   2       57.71       49.21     10.37 o
   0  14   2      714.79      669.94     13.20 o
   1  14   2       15.82       19.86      3.95 o
   2  14   2       16.44       30.99      4.33 o
   3  14   2       98.53      117.23      5.47 o
   4  14   2      211.14      211.25      7.24 o
   5  14   2       19.91       23.60      6.33 o
   6  14   2        2.86        2.77      5.88 o
   7  14   2        4.96        5.75      6.16 o
   8  14   2       76.37       62.84      7.35 o
   9  14   2       10.22        1.23      7.91 o
  10  14   2      310.17      318.56     13.15 o
  11  14   2       24.24        6.58      9.28 o
   1  15   2      780.59      731.58     10.18 o
   2  15   2        1.15        4.72      6.64 o
   3  15   2     1471.12     1475.97     12.11 o
   4  15   2       84.79       83.40      6.08 o
   5  15   2      220.64      232.07      8.72 o
   6  15   2        0.10       -2.17      5.68 o
   7  15   2      255.82      244.77      9.04 o
   8  15   2       33.66       33.54      9.51 o
   9  15   2        0.00       -7.00      7.00 o
  10  15   2        3.97        6.00      8.81 o
  11  15   2       13.70       -0.41     11.26 o
   0  16   2     1210.83     1090.33     17.18 o
   1  16   2      313.04      317.90      8.31 o
   2  16   2      418.95      396.43      8.81 o
   3  16   2      162.78      153.52      7.30 o
   4  16   2       96.19      115.42      7.54 o
   5  16   2      186.31      207.90      8.35 o
   6  16   2       81.87       83.94      7.03 o
   7  16   2       12.39        3.32      6.28 o
   8  16   2       10.33        4.52      6.57 o
   9  16   2        0.01       -6.92      7.32 o
  10  16   2        1.56       -8.83      8.83 o
  11  16   2        1.16      -11.31     11.31 o
   1  17   2      873.45      866.96     11.48 o
   2  17   2       37.41       35.91      6.09 o
   3  17   2      142.56      146.24      7.40 o
   4  17   2        0.00       -5.03      6.00 o
   5  17   2      459.83      422.47     11.38 o
   6  17   2        8.85        6.65      7.10 o
   7  17   2      255.18      272.83     12.95 o
   8  17   2       65.86       66.05      7.81 o
   9  17   2      389.72      385.37     16.94 o
  10  17   2        0.98        0.17      9.04 o
   0  18   2     3794.05     3811.88     34.44 o
   1  18   2       32.64       33.72      8.19 o
   2  18   2      382.78      347.15      9.13 o
   3  18   2       39.21       48.09      6.29 o
   4  18   2      215.53      194.80      8.34 o
   5  18   2      101.79      119.21      8.70 o
   6  18   2       38.85       45.28      9.15 o
   7  18   2        8.08        8.32      7.70 o
   8  18   2       52.09       59.64      9.01 o
   9  18   2        0.59       -7.27      9.07 o
  10  18   2       63.42       58.83     16.63 o
   1  19   2      311.59      304.73      8.94 o
   2  19   2        1.44        3.47      5.59 o
   3  19   2      720.08      700.24     10.93 o
   4  19   2       86.91       69.92      6.21 o
   5  19   2        3.23       -2.13      6.72 o
   6  19   2       10.85        1.27      9.14 o
   7  19   2        2.86        1.44      7.67 o
   8  19   2        3.89       -6.57     14.22 o
   9  19   2       21.29        8.07     10.00 o
  10  19   2       30.92       33.27     16.32 o
   0  20   2        6.62       10.23      7.96 o
   1  20   2        0.37        3.28      5.57 o
   2  20   2      198.60      194.09      7.82 o
   3  20   2       42.64       40.88      6.82 o
   4  20   2       47.38       40.26      7.38 o
   5  20   2       18.74       11.70      7.68 o
   6  20   2       43.60       58.45      8.42 o
   7  20   2        1.18       -0.52     10.15 o
   8  20   2      199.13      222.20     13.32 o
   9  20   2        0.17      -11.94     18.49 o
   1  21   2     2806.41     2740.05     21.09 o
   2  21   2        1.88       -2.71      5.56 o
   3  21   2       61.85       83.00      7.20 o
   4  21   2        5.33        1.16      6.91 o
   5  21   2       31.34       28.01      7.64 o
   6  21   2       42.78       32.95      8.14 o
   7  21   2      400.93      429.77     18.75 o
   8  21   2        0.12       -8.03      8.03 o
   9  21   2       61.76       48.38     11.36 o
   0  22   2        1.54       10.94      9.09 o
   1  22   2       62.58       78.40      6.76 o
   2  22   2      555.61      524.74     10.47 o
   3  22   2       11.16       12.74      6.19 o
   4  22   2       72.79       76.37      8.48 o
   5  22   2       52.03       52.00      8.29 o
   6  22   2      113.28      113.40      9.56 o
   7  22   2        4.16       -5.22      7.78 o
   8  22   2       17.61       18.67     17.67 o
   9  22   2        0.46      -16.25     28.56 o
   1  23   2       24.99       20.41      6.16 o
   2  23   2        5.63        5.05      8.65 o
   3  23   2       42.29       42.81      6.92 o
   4  23   2        0.90       -5.34      7.03 o
   5  23   2       83.65       79.12      9.97 o
   6  23   2       16.83        8.98      7.82 o
   7  23   2       15.29       -2.51      8.21 o
   8  23   2        9.57        0.68     14.93 o
   0  24   2      316.10      311.13     13.62 o
   1  24   2       27.45       28.64      8.70 o
   2  24   2       17.28       18.75      6.25 o
   3  24   2       38.11       36.19      8.81 o
   4  24   2        9.61        2.56      8.70 o
   5  24   2        1.50       -7.10      7.10 o
   6  24   2      139.40      161.40     19.21 o
   7  24   2        3.83       -7.78     11.54 o
   1  25   2        9.94        4.23      5.94 o
   2  25   2        8.09        2.35      6.05 o
   3  25   2      661.45      659.12     21.38 o
   4  25   2       14.63       11.20      9.47 o
   5  25   2       11.42       14.99     19.40 o
   6  25   2        4.03      -10.94     10.94 o
   7  25   2      113.18      122.43     16.43 o
   0  26   2      236.22      287.64     13.47 o
   1  26   2       14.81       10.94      6.35 o
   2  26   2       86.27       89.85     10.78 o
   3  26   2        4.65        6.81     13.44 o
   4  26   2       77.40       85.94     14.19 o
   5  26   2        0.48      -15.22     15.22 o
   6  26   2       11.59       33.56     14.75 o
   7  26   2        2.93        4.39     16.32 o
   1  27   2      126.99      135.01     12.07 o
   2  27   2       11.50        2.25     11.07 o
   3  27   2      182.23      221.79     32.75 o
   4  27   2        7.64       11.35     10.05 o
   5  27   2      112.44      126.16     18.20 o
   6  27   2       19.82        8.16     15.69 o
   0  28   2        1.44      -21.97     39.54 o
   1  28   2        7.68      -10.42     10.42 o
   2  28   2        1.71       -3.98     11.19 o
   3  28   2        5.89      -14.98     16.00 o
   1  29   2        0.00       -5.21     10.77 o
   2  29   2        0.17      -11.25     11.86 o
   0  30   2       26.95       17.02     16.29 o
   1  30   2       46.21       49.46     16.74 o
   1   1   3     1213.65     1059.93      6.92 o
   2   1   3      301.41      273.89      9.33 o
   3   1   3     2169.90     2294.36     11.16 o
   4   1   3      135.97      135.23      3.96 o
   5   1   3     1217.41     1188.78      8.89 o
   6   1   3       53.76       66.52      4.92 o
   7   1   3      636.50      657.15      9.35 o
   8   1   3      576.87      571.72     13.41 o
   9   1   3      409.32      401.56     12.20 o
  10   1   3        1.98       -6.17      6.50 o
  11   1   3        0.35       -8.34      8.70 o
  12   1   3        3.75       -3.59      8.06 o
   0   2   3     1813.58     1778.71     12.14 o
   1   2   3      119.03      118.68      2.89 o
   2   2   3     2056.29     1876.90      9.43 o
   3   2   3      287.21      254.32      3.99 o
   4   2   3      375.07      376.47      4.88 o
   5   2   3       22.08       21.18      3.07 o
   6   2   3       61.72       67.32      4.77 o
   7   2   3      253.72      246.79      9.22 o
   8   2   3      968.88      983.11     22.17 o
   9   2   3      376.65      361.14     10.35 o
  10   2   3       92.11       85.57      7.98 o
  11   2   3       66.80       46.30      9.78 o
  12   2   3        3.82       -9.76     10.60 o
   1   3   3        9.97       16.98      2.08 o
   2   3   3        0.00       -0.79      2.01 o
   3   3   3      174.43      188.75      4.14 o
   4   3   3        0.05        1.81      2.09 o
   5   3   3      126.43      142.77      4.54 o
   6   3   3       57.96       69.69      4.97 o
   7   3   3      110.56      137.47      7.14 o
   8   3   3        0.68        0.53      6.00 o
   9   3   3      181.80      173.13      8.85 o
  10   3   3        1.62       -2.07      7.83 o
  11   3   3       37.39       46.91     15.35 o
  12   3   3        0.11       -8.43     13.86 o
   0   4   3     4801.66     5000.86     42.13 o
   1   4   3     1451.64     1399.97      7.88 o
   2   4   3      548.59      589.52      5.83 o
   3   4   3     1276.67     1226.53      8.33 o
   4   4   3       13.69       16.46      3.35 o
   5   4   3      593.82      572.13      7.01 o
   6   4   3      205.25      202.76      6.74 o
   7   4   3      246.71      254.47      8.14 o
   8   4   3       45.08       56.55      6.81 o
   9   4   3      150.48      123.95      8.13 o
  10   4   3       86.08       82.72      7.98 o
  11   4   3        0.69        8.76     11.68 o
  12   4   3        0.67       -0.06     10.24 o
   1   5   3       15.52       44.05      3.04 o
   2   5   3      957.69      899.65     14.09 o
   3   5   3        3.59       33.43      5.12 o
   4   5   3       15.14       17.16      3.47 o
   5   5   3      167.51      173.53      5.95 o
   6   5   3        0.02        4.41      4.72 o
   7   5   3       24.00       28.90      5.88 o
   8   5   3      208.69      201.71      8.53 o
   9   5   3       26.53       20.32      6.55 o
  10   5   3        5.30       -3.27      6.62 o
  11   5   3       76.55       64.10      9.63 o
  12   5   3        1.54       -4.10      7.88 o
   0   6   3      908.29      884.94     11.71 o
   1   6   3     1020.71      977.79      8.74 o
   2   6   3      493.11      466.80      8.43 o
   3   6   3     1015.80      973.30      7.21 o
   4   6   3        3.82        0.31      3.15 o
   5   6   3      103.98      104.13      4.64 o
   6   6   3      606.44      620.82      8.09 o
   7   6   3      457.46      469.07     10.84 o
   8   6   3      381.58      359.70      8.97 o
   9   6   3        0.02       -1.46      6.24 o
  10   6   3        5.93       -4.99      6.82 o
  11   6   3       28.64       27.69      8.93 o
  12   6   3       53.43       37.40     16.80 o
   1   7   3       14.77       18.68      2.97 o
   2   7   3      731.07      702.04     10.49 o
   3   7   3      235.09      206.97      4.18 o
   4   7   3       61.61       60.17      3.80 o
   5   7   3       32.94       53.77      4.47 o
   6   7   3      590.99      592.36      8.08 o
   7   7   3      814.21      759.24     14.33 o
   8   7   3      406.25      384.38     12.34 o
   9   7   3       59.57       56.66      7.29 o
  10   7   3       17.24       11.60      6.97 o
  11   7   3       11.91        4.39      8.33 o
  12   7   3       37.68       44.60      9.73 o
   0   8   3      750.25      672.23     11.08 o
   1   8   3       18.19       15.96      2.62 o
   2   8   3       74.15       70.30      3.79 o
   3   8   3      212.75      185.98      4.27 o
   4   8   3     4213.16     4151.11     19.52 o
   5   8   3       39.39       51.32      4.44 o
   6   8   3      218.37      214.62      6.84 o
   7   8   3      116.23      120.56      6.49 o
   8   8   3      494.94      461.27     11.38 o
   9   8   3      350.51      329.78     12.08 o
  10   8   3      124.11      139.30     10.37 o
  11   8   3        2.58        2.43      8.42 o
  12   8   3      133.81      165.07     21.34 o
   1   9   3      419.10      425.93      6.95 o
   2   9   3      434.85      434.83      6.41 o
   3   9   3      189.33      203.95      4.45 o
   4   9   3        6.13        6.46      3.55 o
   5   9   3     2243.22     2208.23     14.03 o
   6   9   3      105.50      124.93      6.27 o
   7   9   3        1.82        4.32      5.84 o
   8   9   3       12.19        6.48      6.69 o
   9   9   3        0.12       -4.29      7.33 o
  10   9   3       11.95        4.19      7.83 o
  11   9   3       65.77       60.53     10.01 o
  12   9   3       16.31        9.41     16.32 o
   0  10   3     2040.10     2163.45     20.94 o
   1  10   3      763.73      759.44      8.90 o
   2  10   3     1484.86     1581.13     11.57 o
   3  10   3      801.27      803.94      8.32 o
   4  10   3      312.89      331.01      7.19 o
   5  10   3     1037.76      951.38     10.79 o
   6  10   3        6.94        6.62      5.89 o
   7  10   3       15.35        4.07      5.80 o
   8  10   3       96.48       97.95      7.98 o
   9  10   3        0.00       -7.23      7.23 o
  10  10   3        0.11      -10.71     10.71 o
  11  10   3       42.17       48.24      9.87 o
  12  10   3      113.21       99.80     19.46 o
   1  11   3      862.74      847.06      9.62 o
   2  11   3      883.81      859.88      8.79 o
   3  11   3     2763.87     2905.93     16.41 o
   4  11   3      105.30      120.28      5.97 o
   5  11   3      230.26      231.11      7.34 o
   6  11   3       64.71       63.32      6.85 o
   7  11   3       64.11       67.36      6.61 o
   8  11   3       71.74       60.07      7.52 o
   9  11   3       87.30       84.95      9.18 o
  10  11   3       10.00       -7.26      7.93 o
  11  11   3       90.17      105.15     11.20 o
   0  12   3       94.10       93.31      7.66 o
   1  12   3      597.13      595.10      8.77 o
   2  12   3      316.16      337.34      8.39 o
   3  12   3      490.91      499.03      7.60 o
   4  12   3      686.28      664.36     10.17 o
   5  12   3      211.57      240.34      7.63 o
   6  12   3      900.38      890.56     12.68 o
   7  12   3      246.46      255.59      8.65 o
   8  12   3       76.03       74.31      7.97 o
   9  12   3        2.45       -8.08      9.45 o
  10  12   3        8.75       21.41      8.92 o
  11  12   3        1.77       -9.00     12.23 o
   1  13   3        6.40        2.24      5.01 o
   2  13   3      628.89      573.99      9.17 o
   3  13   3       18.58       27.05      5.51 o
   4  13   3        2.82        7.57      6.77 o
   5  13   3     1109.08     1116.83     12.36 o
   6  13   3      340.20      311.22     13.61 o
   7  13   3      676.82      640.46     11.63 o
   8  13   3       81.67       74.01      9.77 o
   9  13   3       32.59       21.74     10.60 o
  10  13   3       39.57       36.43      9.28 o
  11  13   3      102.41       96.79     11.10 o
   0  14   3       78.09       66.48      8.28 o
   1  14   3        3.47        2.97      5.07 o
   2  14   3        8.07        9.85      5.34 o
   3  14   3        6.37        8.12      5.43 o
   4  14   3      692.34      687.78     13.14 o
   5  14   3       19.24       34.68      6.36 o
   6  14   3       95.05       77.48      7.89 o
   7  14   3        0.24       -0.15      6.93 o
   8  14   3       21.61       14.11      7.31 o
   9  14   3       18.77       -7.69     11.96 o
  10  14   3       53.32       43.65      9.61 o
   1  15   3      146.86      160.68      7.20 o
   2  15   3       17.99       16.30      5.51 o
   3  15   3       61.83       80.62      6.59 o
   4  15   3       10.85        8.56      5.41 o
   5  15   3        0.38        3.80      6.69 o
   6  15   3       61.43       52.10      7.74 o
   7  15   3      213.78      224.57     10.56 o
   8  15   3        0.62       -5.32      8.76 o
   9  15   3      150.95      157.55     12.14 o
  10  15   3        7.52       13.81     11.44 o
   0  16   3       14.30       17.34      8.13 o
   1  16   3      102.42      118.12      6.94 o
   2  16   3     1581.82     1597.33     15.09 o
   3  16   3       27.51       23.89      6.06 o
   4  16   3       56.43       79.12      7.03 o
   5  16   3      199.55      209.32      9.61 o
   6  16   3        8.72        8.96      7.22 o
   7  16   3       21.68       20.55      9.69 o
   8  16   3      190.72      210.31     11.03 o
   9  16   3        0.81       -8.81     14.80 o
  10  16   3       24.88       35.66     12.33 o
   1  17   3       36.42       37.89      6.29 o
   2  17   3      102.61      113.66      7.15 o
   3  17   3      329.76      303.55      8.65 o
   4  17   3       63.85       64.23      6.78 o
   5  17   3      128.25      136.71      9.02 o
   6  17   3      108.35      116.20      9.07 o
   7  17   3        8.58        7.38      7.55 o
   8  17   3       13.84       -0.42      9.27 o
   9  17   3       42.10       28.06      9.93 o
  10  17   3       56.83       56.13     12.95 o
   0  18   3      947.80      931.86     22.59 o
   1  18   3      368.69      361.38      9.31 o
   2  18   3      139.10      160.35      7.54 o
   3  18   3       58.29       58.42      6.27 o
   4  18   3        4.90       -1.73      5.76 o
   5  18   3       21.61       14.76      7.19 o
   6  18   3       24.61       19.32      7.75 o
   7  18   3        6.46       -3.31      7.59 o
   8  18   3      251.04      265.77     11.86 o
   9  18   3       11.16       10.64     13.91 o
   1  19   3      531.13      560.59     10.78 o
   2  19   3        3.64       -0.04      5.28 o
   3  19   3        5.74       18.13      6.21 o
   4  19   3        1.48       -0.89      6.09 o
   5  19   3        7.93        2.64      7.14 o
   6  19   3       42.16       33.60      7.97 o
   7  19   3       93.42      114.54     13.41 o
   8  19   3        9.52       -5.84     11.20 o
   9  19   3      358.54      373.54     15.92 o
   0  20   3       37.21       43.09      8.89 o
   1  20   3       21.44       26.65      5.91 o
   2  20   3      571.51      543.73     10.33 o
   3  20   3       77.90       71.61      7.01 o
   4  20   3       21.20       23.43      6.48 o
   5  20   3       26.29       24.04      7.63 o
   6  20   3       10.15        7.54      9.06 o
   7  20   3        4.30       -5.88      7.74 o
   8  20   3      209.49      219.19     16.67 o
   9  20   3       10.28       10.88     32.95 o
   1  21   3      216.92      219.76      8.43 o
   2  21   3       30.06       19.92      6.06 o
   3  21   3        2.30        1.36      6.08 o
   4  21   3        0.50       -6.80      6.80 o
   5  21   3        5.76        5.18      9.42 o
   6  21   3        1.42       -6.93     10.69 o
   7  21   3       65.03       76.44      9.56 o
   8  21   3        1.40       -5.24      8.72 o
   9  21   3        2.57      -23.22     23.22 o
   0  22   3      934.62      973.72     19.10 o
   1  22   3       20.62       16.13      6.13 o
   2  22   3      110.97      130.21      8.00 o
   3  22   3       32.79       35.42      6.80 o
   4  22   3        0.79       -4.30      7.37 o
   5  22   3        0.93       -7.09      7.09 o
   6  22   3      116.49      145.12     12.77 o
   7  22   3       19.38       27.56      8.87 o
   8  22   3      243.89      243.76     13.97 o
   1  23   3      115.80      126.39      7.74 o
   2  23   3       10.58        9.25      6.02 o
   3  23   3        9.84       14.61      6.39 o
   4  23   3        0.90        8.03      7.25 o
   5  23   3       78.84       94.87     12.77 o
   6  23   3       44.60       51.59     13.41 o
   7  23   3        1.56       -8.42      8.42 o
   8  23   3        0.49      -11.13     11.13 o
   0  24   3       69.11       88.53     14.21 o
   1  24   3       18.53       25.12      6.29 o
   2  24   3       21.61       21.82      6.43 o
   3  24   3       44.68       50.53      9.07 o
   4  24   3        7.89       -3.15      9.06 o
   5  24   3        0.45       -2.66      9.01 o
   6  24   3        1.05       -7.88      7.88 o
   7  24   3       38.52       57.63     11.00 o
   1  25   3       43.14       49.13      8.28 o
   2  25   3       21.57       32.95      9.82 o
   3  25   3        0.58        5.36      7.37 o
   4  25   3        9.69        7.80      7.50 o
   5  25   3       73.80       77.91      9.35 o
   6  25   3       17.93       14.97     14.49 o
   7  25   3      205.77      227.21     21.97 o
   0  26   3      109.69      129.63     18.86 o
   1  26   3       34.59       21.71      9.12 o
   2  26   3      147.97      159.66      9.12 o
   3  26   3       42.19       44.73      8.58 o
   4  26   3      210.89      225.19     17.70 o
   5  26   3        5.96        8.39      8.24 o
   6  26   3       85.09      102.31     17.57 o
   1  27   3        1.76       -3.10      7.39 o
   2  27   3        6.66        7.17      6.93 o
   3  27   3       29.34       39.59      8.79 o
   4  27   3        0.17       -0.49     12.14 o
   5  27   3       58.85       69.67     16.95 o
   0  28   3       30.04       25.35     14.26 o
   1  28   3       22.95       25.24     10.43 o
   2  28   3        9.57       15.76      8.79 o
   3  28   3       11.55        6.90     13.81 o
   4  28   3       37.50       68.41     16.32 o
   1  29   3        4.29        0.85     44.56 o
   2  29   3        1.59       16.76     15.06 o
   3  29   3      208.68      258.59     21.34 o
   0   0   4    53353.82    51962.06    330.97 o
   1   0   4      167.03      190.93      5.29 o
   2   0   4     4079.52     3702.86     27.06 o
   3   0   4      151.49      153.36      5.68 o
   4   0   4      457.26      486.51      9.54 o
   5   0   4      333.92      327.51      8.05 o
   6   0   4     2233.32     2183.28     22.13 o
   7   0   4        0.83       -2.37      7.01 o
   8   0   4      862.37      855.30     18.64 o
   9   0   4       12.66       22.41      9.53 o
  10   0   4      378.39      370.22     15.71 o
  11   0   4       23.82       21.03     28.24 o
  12   0   4       10.76       38.67     34.52 o
   1   1   4       20.27       32.27      2.85 o
   2   1   4        1.21        0.58      2.00 o
   3   1   4      390.90      356.55      5.26 o
   4   1   4      962.18      912.35      8.01 o
   5   1   4      103.63      105.05      4.95 o
   6   1   4       35.31       40.82      5.21 o
   7   1   4      132.43      141.90      7.24 o
   8   1   4        9.55        7.60      6.68 o
   9   1   4      264.77      272.78     11.58 o
  10   1   4        0.69       -3.35     15.19 o
  11   1   4      146.34      128.40      9.16 o
  12   1   4       30.04       23.10      8.22 o
   0   2   4       32.87       27.95      3.61 o
   1   2   4     1236.73     1226.22      7.73 o
   2   2   4      692.61      695.69      6.09 o
   3   2   4       53.19       59.46      3.35 o
   4   2   4      235.02      223.80      4.89 o
   5   2   4      520.86      501.89      6.48 o
   6   2   4        1.45       -2.63      4.31 o
   7   2   4       21.23       17.28      5.35 o
   8   2   4       65.15       66.54      8.58 o
   9   2   4       17.84       16.08      6.55 o
  10   2   4       33.59       20.33      7.34 o
  11   2   4        4.60        5.06     10.60 o
  12   2   4       33.35       22.11     14.38 o
   1   3   4     1807.81     1755.38      9.53 o
   2   3   4        2.29        4.51      2.54 o
   3   3   4       59.96       52.08      3.21 o
   4   3   4       22.59       22.15      3.69 o
   5   3   4       21.62       26.04      3.77 o
   6   3   4        0.16        1.12      4.25 o
   7   3   4     1062.78     1027.07     17.41 o
   8   3   4      120.38      132.51      7.75 o
   9   3   4      629.25      670.16     19.66 o
  10   3   4      108.19      100.36      8.38 o
  11   3   4        5.11        1.00      8.38 o
  12   3   4       43.78       38.91     12.43 o
   0   4   4     7941.49     7932.15     48.52 o
   1   4   4       23.24       18.97      2.52 o
   2   4   4      835.20      714.71      6.11 o
   3   4   4        0.00       -1.25      2.71 o
   4   4   4     2894.25     2871.37     14.55 o
   5   4   4      166.38      162.47      5.48 o
   6   4   4     1438.34     1391.05     11.56 o
   7   4   4       25.60       -1.37      6.92 o
   8   4   4      229.40      238.31      8.45 o
   9   4   4        4.18        4.04      6.40 o
  10   4   4      403.82      373.72     11.12 o
  11   4   4       12.69        5.65     25.73 o
  12   4   4       32.78        7.00     11.75 o
   1   5   4      386.58      400.66      4.52 o
   2   5   4      242.39      241.66      4.41 o
   3   5   4      134.36      141.47      6.83 o
   4   5   4      269.56      264.24      5.61 o
   5   5   4      100.46      113.65      5.46 o
   6   5   4       57.36       55.02      5.69 o
   7   5   4       30.87       23.55      5.59 o
   8   5   4        0.17       -4.81      6.08 o
   9   5   4      184.02      189.39     12.46 o
  10   5   4       85.69      118.79     15.13 o
  11   5   4       36.39       33.93      9.27 o
  12   5   4       10.85      -15.06     15.06 o
   0   6   4     4893.92     4885.12     55.29 o
   1   6   4      394.81      431.38      5.64 o
   2   6   4     2871.44     2986.69     15.12 o
   3   6   4      106.43      121.47      4.10 o
   4   6   4      257.28      231.00      5.78 o
   5   6   4       39.85       38.63      3.75 o
   6   6   4      813.70      798.31      9.27 o
   7   6   4       22.33       27.13      6.44 o
   8   6   4      239.14      248.78      9.57 o
   9   6   4        1.31        3.22      7.69 o
  10   6   4        4.76        7.09      7.91 o
  11   6   4        9.51       -8.16      9.76 o
  12   6   4       70.36       72.18     18.20 o
   1   7   4      604.64      584.53      8.06 o
   2   7   4        0.01       -3.01      3.82 o
   3   7   4     4442.91     4416.04     24.00 o
   4   7   4      129.56      127.60      5.90 o
   5   7   4      207.02      201.50      7.55 o
   6   7   4      444.41      450.99      8.70 o
   7   7   4      162.19      149.08     10.24 o
   8   7   4       37.67       39.36      7.12 o
   9   7   4       27.30       24.42      8.19 o
  10   7   4        9.59       -0.37      8.06 o
  11   7   4      139.24      163.85     11.82 o
  12   7   4       16.67        2.51     15.69 o
   0   8   4      820.81      966.64     20.73 o
   1   8   4      688.29      689.92      8.84 o
   2   8   4        2.63        9.03      3.39 o
   3   8   4       28.96       21.82      4.07 o
   4   8   4     2127.22     2143.38     14.14 o
   5   8   4      108.09      117.63      6.75 o
   6   8   4      492.80      471.56      8.88 o
   7   8   4        9.98        4.35      6.26 o
   8   8   4       83.61      103.03      8.15 o
   9   8   4       28.06       20.73      8.06 o
  10   8   4       54.09       56.28      9.00 o
  11   8   4       11.34        1.52      9.23 o
   1   9   4       78.61       70.64      4.99 o
   2   9   4      104.42      113.01      5.72 o
   3   9   4      747.82      713.60      9.67 o
   4   9   4      111.50      123.30      7.77 o
   5   9   4      468.42      501.65      9.78 o
   6   9   4       66.27       79.31      6.09 o
   7   9   4        2.43       -4.54      6.04 o
   8   9   4      126.75      136.19      8.70 o
   9   9   4      112.07      111.11      9.65 o
  10   9   4       18.90        8.14      8.19 o
  11   9   4        0.47       -7.95      8.73 o
   0  10   4      469.73      500.94     11.91 o
   1  10   4       63.90       82.23      5.38 o
   2  10   4      929.40     1000.78     11.07 o
   3  10   4       29.57       32.11      5.37 o
   4  10   4     4556.74     4542.12     25.80 o
   5  10   4       34.95       22.67      3.36 o
   6  10   4     1407.46     1406.34     15.08 o
   7  10   4       54.56       61.39      6.54 o
   8  10   4       76.87       79.41      7.95 o
   9  10   4        1.83       -7.42      7.42 o
  10  10   4       90.10      113.31     11.91 o
  11  10   4        0.08       -8.60      8.60 o
   1  11   4      150.05      146.90      6.42 o
   2  11   4      132.67      136.67      6.46 o
   3  11   4     2018.43     2085.00     18.02 o
   4  11   4        8.78       20.27      6.21 o
   5  11   4       13.85       15.26      7.23 o
   6  11   4      382.85      391.56     10.94 o
   7  11   4      112.02      112.40      8.52 o
   8  11   4        2.60       -6.67      6.67 o
   9  11   4       38.26       36.91      8.42 o
  10  11   4       14.78       13.06     18.52 o
  11  11   4      119.58      109.21     20.71 o
   0  12   4       17.34       11.18      7.08 o
   1  12   4      558.96      568.01      9.37 o
   2  12   4       10.05        1.56      5.05 o
   3  12   4      206.10      198.92      7.58 o
   4  12   4       15.44       13.95      6.30 o
   5  12   4      100.76      104.85      8.42 o
   6  12   4      120.90      131.80      8.72 o
   7  12   4       10.97        1.89      7.70 o
   8  12   4       28.70       21.08      9.15 o
   9  12   4        0.34      -16.78     16.78 o
  10  12   4        2.19       -9.92      9.92 o
   1  13   4      201.75      209.74      7.49 o
   2  13   4       21.73       18.53      5.52 o
   3  13   4      979.19     1011.95     12.28 o
   4  13   4       27.47       49.52      6.83 o
   5  13   4      121.25      155.96      8.91 o
   6  13   4        1.47       10.58      7.07 o
   7  13   4        1.59       -0.23      8.33 o
   8  13   4       10.80       -3.76      8.52 o
   9  13   4        4.23       -0.72     10.19 o
  10  13   4       16.70       17.80     11.26 o
   0  14   4      939.73      978.17     17.17 o
   1  14   4       15.97        9.39      5.56 o
   2  14   4      142.41      191.08      7.56 o
   3  14   4       21.99       17.10      6.10 o
   4  14   4     2759.71     2726.31     22.03 o
   5  14   4       18.16       22.34      6.92 o
   6  14   4      443.79      424.92     11.75 o
   7  14   4       17.38        7.34      7.53 o
   8  14   4      162.95      180.94     11.91 o
   9  14   4        3.43      -16.98     17.17 o
  10  14   4      263.79      269.74     16.60 o
   1  15   4       80.28       89.30      6.84 o
   2  15   4      103.11      101.26      6.93 o
   3  15   4       22.98       25.14      5.89 o
   4  15   4      235.17      224.64      8.55 o
   5  15   4      153.91      144.34      9.07 o
   6  15   4      135.18      136.06      9.18 o
   7  15   4      172.53      186.17     10.22 o
   8  15   4       20.65       -3.25      8.61 o
   9  15   4        4.29       -0.58     11.82 o
  10  15   4       90.50       94.99     15.38 o
   0  16   4     1261.05     1283.01     19.76 o
   1  16   4        0.23       -5.62      5.62 o
   2  16   4       11.16       21.52      5.78 o
   3  16   4        3.09        5.90      5.57 o
   4  16   4        1.10        3.62      5.90 o
   5  16   4      159.56      169.02      9.59 o
   6  16   4      440.41      460.60     12.59 o
   7  16   4       17.04       17.67      7.68 o
   8  16   4       44.42       60.75     10.26 o
   9  16   4        0.50       -8.95      8.95 o
   1  17   4      227.02      256.06      8.52 o
   2  17   4       57.44       63.10      6.24 o
   3  17   4      153.51      179.85      7.64 o
   4  17   4      131.27      149.04      8.14 o
   5  17   4        1.91        1.57      6.99 o
   6  17   4       26.82       43.15      8.11 o
   7  17   4      114.74      133.34      9.86 o
   8  17   4        1.87       -8.01     10.69 o
   9  17   4       74.88       61.13     11.51 o
   0  18   4     2864.23     2716.11     41.79 o
   1  18   4      218.30      213.22      8.01 o
   2  18   4      390.99      402.08      9.52 o
   3  18   4      112.59      109.75      7.43 o
   4  18   4       25.88       25.89      6.50 o
   5  18   4      141.57      133.61      9.87 o
   6  18   4       56.58       65.41      8.65 o
   7  18   4       10.66        1.30      7.72 o
   8  18   4       58.69       60.18      9.46 o
   9  18   4        5.97      -14.34     14.34 o
   1  19   4      442.40      446.40      9.84 o
   2  19   4       26.22       19.26      6.36 o
   3  19   4       44.36       45.55      6.60 o
   4  19   4        0.16        2.20      6.68 o
   5  19   4       70.54       61.54      9.15 o
   6  19   4       67.11       70.21      8.91 o
   7  19   4        0.93       -1.10     10.15 o
   8  19   4        7.43       15.65     13.95 o
   9  19   4        7.01      -17.57     25.11 o
   0  20   4      697.38      733.01     16.71 o
   1  20   4       28.23       33.38      6.23 o
   2  20   4      121.78      145.46      7.76 o
   3  20   4       10.12        5.54      8.02 o
   4  20   4      157.12      168.85     10.36 o
   5  20   4       46.13       45.34      8.17 o
   6  20   4      108.05      116.16     17.30 o
   7  20   4       10.06        9.70      8.27 o
   8  20   4      209.40      246.36     16.94 o
   1  21   4      458.93      434.79     11.58 o
   2  21   4       14.85        9.43      6.06 o
   3  21   4      123.95      120.34      8.04 o
   4  21   4       57.31       58.06      7.27 o
   5  21   4        0.02       -3.09      7.35 o
   6  21   4        0.47       -2.15      7.66 o
   7  21   4      308.74      322.07     13.02 o
   8  21   4        4.94      -11.35     22.94 o
   0  22   4        0.01       -0.89     13.52 o
   1  22   4       35.48       38.42      6.60 o
   2  22   4       58.76       58.13      6.99 o
   3  22   4       26.97       17.91      6.54 o
   4  22   4      136.03      130.65      9.72 o
   5  22   4       35.00       35.57      8.29 o
   6  22   4        3.71        4.71     13.05 o
   7  22   4       26.36       21.03     10.51 o
   8  22   4        8.12       60.25     21.34 o
   1  23   4        4.19        4.61      5.99 o
   2  23   4        0.51       -2.85      6.31 o
   3  23   4      135.73      143.44      8.62 o
   4  23   4       23.25       18.50     13.68 o
   5  23   4       14.83       19.59      8.30 o
   6  23   4        2.51       -2.47     19.02 o
   7  23   4       39.46       61.20     17.57 o
   0  24   4      556.25      552.29     22.48 o
   1  24   4        0.69       -6.80      6.80 o
   2  24   4      439.25      454.31     13.25 o
   3  24   4       10.34        8.29      6.64 o
   4  24   4       25.17       31.37      8.24 o
   5  24   4       10.41        5.38      8.09 o
   6  24   4       57.20       75.02     10.93 o
   1  25   4       11.96       13.41      8.01 o
   2  25   4       10.51        3.41     10.52 o
   3  25   4        2.12       -3.25      6.54 o
   4  25   4        0.48       -4.54      7.79 o
   5  25   4       54.61       58.39      9.94 o
   0  26   4        7.44       -6.96     14.95 o
   1  26   4        2.43       -2.09     11.37 o
   2  26   4       12.74       28.78      7.35 o
   3  26   4        1.20        0.35      7.57 o
   4  26   4        7.55       10.67      9.76 o
   5  26   4        9.87       20.08     14.44 o
   1  27   4        9.10        1.44     11.62 o
   2  27   4        3.57       21.58     10.27 o
   3  27   4       17.32       37.63     10.62 o
   4  27   4        0.79       20.08     13.81 o
   0  28   4       12.98        9.89     14.09 o
   1  28   4       22.03       13.84     11.22 o
   2  28   4      235.92      317.48     13.52 o
   1   1   5     6068.32     6060.57     26.08 o
   2   1   5      135.93      133.59      4.14 o
   3   1   5      818.00      739.16      8.38 o
   4   1   5        1.70       -2.23      2.23 o
   5   1   5      369.08      370.74      6.49 o
   6   1   5       68.72       71.88      6.22 o
   7   1   5      628.03      668.22      9.80 o
   8   1   5      192.83      209.80      8.84 o
   9   1   5      596.81      585.37     12.47 o
  10   1   5       13.31        1.29     13.03 o
  11   1   5       61.74       67.06      9.38 o
   0   2   5     2192.28     2014.76     18.81 o
   1   2   5      342.82      373.90      5.74 o
   2   2   5     2297.27     2260.81     13.39 o
   3   2   5      140.44      151.08      4.86 o
   4   2   5      128.75      124.35      6.40 o
   5   2   5       39.31       40.10      4.29 o
   6   2   5      220.33      242.91      7.75 o
   7   2   5      132.93      130.50      7.13 o
   8   2   5     1502.77     1557.24     17.72 o
   9   2   5      247.55      245.58     13.85 o
  10   2   5       29.88       17.60     16.28 o
  11   2   5       21.72       26.97     40.80 o
  12   2   5       99.12       82.85     20.08 o
   1   3   5      706.54      663.23      6.44 o
   2   3   5      198.02      198.34      4.79 o
   3   3   5      189.68      181.74      4.88 o
   4   3   5       59.47       59.17      4.20 o
   5   3   5      216.81      216.93      6.19 o
   6   3   5        0.00       -1.13      5.26 o
   7   3   5      184.69      203.61      7.92 o
   8   3   5       26.40       15.64     13.45 o
   9   3   5      242.01      247.25     17.89 o
  10   3   5        1.73        6.03      7.71 o
  11   3   5        7.53       -2.48     16.63 o
   0   4   5     1468.35     1414.11     12.68 o
   1   4   5        0.01        8.33      2.97 o
   2   4   5      114.18      129.66      4.68 o
   3   4   5      285.40      281.92      7.17 o
   4   4   5        2.60        0.03      4.00 o
   5   4   5       50.70       57.39      6.31 o
   6   4   5      553.62      551.67      9.02 o
   7   4   5       24.25       14.34      6.46 o
   8   4   5      315.93      321.38     10.17 o
   9   4   5      127.47      122.13     11.90 o
  10   4   5       33.66       42.10      8.65 o
  11   4   5        0.40       -1.39      8.51 o
   1   5   5     3517.29     3543.66     22.65 o
   2   5   5      157.39      144.50      5.66 o
   3   5   5     2660.92     2598.03     16.84 o
   4   5   5       12.67       13.26      4.67 o
   5   5   5     2684.54     2567.58     17.76 o
   6   5   5       69.20       72.23      5.52 o
   7   5   5      152.71      160.52     10.27 o
   8   5   5      338.12      324.20     15.49 o
   9   5   5      327.64      337.46     21.40 o
  10   5   5        4.73        3.96      9.27 o
  11   5   5      234.19      243.64     13.26 o
   0   6   5        1.07       -6.55      6.55 o
   1   6   5       23.69       22.65      4.68 o
   2   6   5     1321.22     1354.11     13.73 o
   3   6   5       21.11       28.88      5.62 o
   4   6   5       37.90       34.08      4.80 o
   5   6   5       59.13       86.26      6.11 o
   6   6   5      574.50      587.35     11.00 o
   7   6   5        4.02        9.13      6.06 o
   8   6   5      178.36      160.18     13.63 o
   9   6   5       39.40       38.19     12.89 o
  10   6   5        8.47       -2.45     11.82 o
  11   6   5        1.20        2.08      9.28 o
   1   7   5      195.02      211.69      6.76 o
   2   7   5      112.79      110.04      6.03 o
   3   7   5       80.22       88.24      6.94 o
   4   7   5       90.12       86.20      6.33 o
   5   7   5       17.16       27.91      5.33 o
   6   7   5        0.85        5.70      4.67 o
   7   7   5       93.33       96.93      7.66 o
   8   7   5        4.69        4.41      6.61 o
   9   7   5        0.07       -6.10      7.13 o
  10   7   5       13.28       -5.81      8.15 o
  11   7   5       23.95        1.96     11.26 o
   0   8   5        8.60       14.85      7.06 o
   1   8   5      151.22      148.59      6.44 o
   2   8   5      785.85      839.89     11.56 o
   3   8   5      839.14      809.12     11.81 o
   4   8   5     2240.06     2218.38     19.19 o
   5   8   5      117.92      109.54      7.21 o
   6   8   5      291.40      255.32      9.54 o
   7   8   5       68.92       73.96      9.08 o
   8   8   5       18.47       14.82      8.26 o
   9   8   5       23.94       22.05      9.92 o
  10   8   5       13.20        1.36     10.54 o
  11   8   5        5.00      -17.57     17.57 o
   1   9   5     1193.49     1208.23     15.81 o
   2   9   5      150.33      149.18      7.11 o
   3   9   5      545.31      522.86     14.35 o
   4   9   5      393.41      391.44      9.80 o
   5   9   5     3698.81     3632.77     25.99 o
   6   9   5        8.40        9.81      6.37 o
   7   9   5      159.77      115.80     10.02 o
   8   9   5      118.08       86.27     10.19 o
   9   9   5      274.64      261.31     15.01 o
  10   9   5        4.75       -2.78     10.37 o
   0  10   5      148.51      135.42      9.32 o
   1  10   5        0.10       -2.73      5.08 o
   2  10   5       88.90      101.65      6.34 o
   3  10   5      842.17      776.77     15.80 o
   4  10   5      323.82      290.86      9.11 o
   5  10   5        7.47       12.99      6.51 o
   6  10   5        2.46       -2.41      6.44 o
   7  10   5       17.76        6.25     11.09 o
   8  10   5       82.73       80.38      9.96 o
   9  10   5       14.58        5.79      9.80 o
  10  10   5       13.54       -1.52     10.99 o
   1  11   5       14.33       16.39      5.47 o
   2  11   5       41.13       39.53      5.90 o
   3  11   5     1518.41     1446.53     18.95 o
   4  11   5       62.68       69.07      6.85 o
   5  11   5     1277.12     1284.66     15.21 o
   6  11   5        1.27       -0.16      6.69 o
   7  11   5       17.67       14.73      8.34 o
   8  11   5       42.27       24.11      9.27 o
   9  11   5       24.00       14.94      9.07 o
  10  11   5        0.03       -9.02     10.54 o
   0  12   5        0.62       -2.04      8.91 o
   1  12   5       14.61       19.82      5.76 o
   2  12   5     1099.90     1093.22     12.90 o
   3  12   5       46.17       39.99      5.87 o
   4  12   5      134.15      160.36      8.02 o
   5  12   5       29.95       47.41      6.48 o
   6  12   5      716.64      637.75     13.55 o
   7  12   5        0.24       -6.96      6.96 o
   8  12   5       75.34       51.79     11.17 o
   9  12   5       18.12       14.42      9.37 o
  10  12   5       21.36       18.14     11.60 o
   1  13   5      371.56      346.74      8.94 o
   2  13   5      184.76      187.49      7.71 o
   3  13   5      519.81      482.93     12.92 o
   4  13   5      187.85      187.77      8.27 o
   5  13   5      815.60      780.18     12.66 o
   6  13   5        0.30        0.94      7.03 o
   7  13   5        7.03        3.64      9.37 o
   8  13   5       14.28       12.21      9.07 o
   9  13   5       61.31       56.54     10.45 o
   0  14   5       91.17       94.11     12.71 o
   1  14   5      272.05      260.61      8.42 o
   2  14   5      350.64      383.65      9.15 o
   3  14   5      119.19      109.16      7.54 o
   4  14   5      215.03      220.15      8.77 o
   5  14   5        1.91        7.17      6.10 o
   6  14   5        7.79        3.56      7.12 o
   7  14   5        2.37       -6.98      6.98 o
   8  14   5       13.27       -0.26      8.79 o
   9  14   5        1.29        2.17      9.50 o
   1  15   5      750.38      675.58     11.06 o
   2  15   5      491.28      462.50      9.68 o
   3  15   5      315.20      301.80      9.19 o
   4  15   5       47.92       50.49      6.74 o
   5  15   5      519.76      550.38     11.84 o
   6  15   5        3.62        4.53      7.32 o
   7  15   5      128.06      123.34      9.58 o
   8  15   5       11.42       -6.94     20.57 o
   9  15   5      336.23      367.38     15.88 o
   0  16   5        7.29       13.11      7.64 o
   1  16   5       13.31        6.52      5.48 o
   2  16   5      496.25      454.33     11.04 o
   3  16   5       96.72       90.18      7.15 o
   4  16   5       41.37       45.92      6.79 o
   5  16   5       13.42        6.29      6.24 o
   6  16   5       44.52       51.99      8.34 o
   7  16   5        8.88        0.30     10.24 o
   8  16   5       72.77       64.79     16.01 o
   9  16   5       22.18       23.85     24.48 o
   1  17   5      127.58      125.00      7.28 o
   2  17   5       40.01       42.85      6.04 o
   3  17   5        0.17        2.32      5.92 o
   4  17   5       48.28       61.07      7.24 o
   5  17   5       11.26        8.84      7.22 o
   6  17   5       17.76       10.55      7.59 o
   7  17   5       77.80       71.43      9.22 o
   8  17   5       20.37       25.08     12.27 o
   9  17   5        2.30      -22.60     22.60 o
   0  18   5      217.16      201.02     11.52 o
   1  18   5        3.60        3.98      7.27 o
   2  18   5      394.39      354.74      9.52 o
   3  18   5        0.72        6.96      6.19 o
   4  18   5        9.76        7.63      6.38 o
   5  18   5        7.19       14.58      7.44 o
   6  18   5       45.35       57.66      8.74 o
   7  18   5       17.67       15.76     10.62 o
   8  18   5      174.37      195.72     23.05 o
   1  19   5      799.88      727.96     12.18 o
   2  19   5        3.16        3.74      5.85 o
   3  19   5      213.72      201.21      9.21 o
   4  19   5        9.78        4.91      6.30 o
   5  19   5       52.19       52.31      8.42 o
   6  19   5        2.78       10.94      8.04 o
   7  19   5      124.27      147.63     17.76 o
   8  19   5        0.43      -23.85     23.85 o
   0  20   5       66.31       61.41      9.83 o
   1  20   5      280.99      275.77      9.15 o
   2  20   5        0.05       -0.45      5.92 o
   3  20   5        2.76        0.46      6.18 o
   4  20   5       22.85       26.15      6.81 o
   5  20   5        3.60        3.02      7.51 o
   6  20   5        0.50       -3.36     11.14 o
   7  20   5        3.80       -7.53      8.61 o
   1  21   5      114.49      105.27      7.58 o
   2  21   5       36.09       33.16      6.46 o
   3  21   5        0.98       -0.31      6.25 o
   4  21   5        5.86        9.16      8.95 o
   5  21   5       31.67       18.95     11.02 o
   6  21   5        1.17      -11.18     11.18 o
   7  21   5        0.00       32.01     20.08 o
   0  22   5      193.08      195.74     12.48 o
   1  22   5        2.60        4.74      8.19 o
   2  22   5       92.32       83.40      7.83 o
   3  22   5       52.21       53.83      7.26 o
   4  22   5        1.41        2.04      9.81 o
   5  22   5        0.74        3.82      7.93 o
   6  22   5      146.77      178.92     19.75 o
   1  23   5      191.64      179.25      8.93 o
   2  23   5       65.52       56.57      7.58 o
   3  23   5      196.88      197.99      9.77 o
   4  23   5        0.40       -9.64     11.05 o
   5  23   5       14.61       13.34      8.39 o
   0  24   5       15.57        7.31     13.96 o
   1  24   5       30.98       32.06     11.92 o
   2  24   5        8.10        3.33      9.29 o
   3  24   5        6.40        6.68      6.90 o
   4  24   5        0.85       -3.04      7.92 o
   1  25   5      108.50      115.39     11.35 o
   2  25   5        0.49       -6.73      6.73 o
   3  25   5        9.16       15.97      8.07 o
   0  26   5      100.62      112.04     16.20 o
   1  26   5        0.28        0.80      7.77 o
   2  26   5        0.27       -2.54     10.79 o
   3  26   5       22.42       42.68     16.95 o
   1  27   5       14.60      -23.85     23.85 o
   0   0   6     1013.37     1071.51     17.53 o
   1   0   6     1259.17     1230.33     13.25 o
   2   0   6      144.39      164.86      7.02 o
   3   0   6      402.73      399.13     11.15 o
   4   0   6      250.30      232.71      8.08 o
   5   0   6      317.13      329.90      9.87 o
   6   0   6      387.86      481.47     15.52 o
   7   0   6       52.62       49.93     10.67 o
   8   0   6      201.60      221.56     17.57 o
   9   0   6      167.45      172.60     18.83 o
  10   0   6      236.10      209.01     20.08 o
  11   0   6        4.08       15.06     13.18 o
   1   1   6      492.00      498.20      6.42 o
   2   1   6       43.57       66.82      4.54 o
   3   1   6      223.68      215.68      6.01 o
   4   1   6        0.97        4.73      5.18 o
   5   1   6      146.00      156.54      6.27 o
   6   1   6       31.31       10.64      6.21 o
   7   1   6      109.48      124.51      7.38 o
   8   1   6      227.92      214.71     12.40 o
   9   1   6       17.44       15.38      9.32 o
  10   1   6        7.61        3.77     13.81 o
  11   1   6       94.94      136.20     17.57 o
   0   2   6      154.85      142.65     17.86 o
   1   2   6       59.10       65.78      5.07 o
   2   2   6        1.06        2.17      3.95 o
   3   2   6       55.35       50.50      5.48 o
   4   2   6      142.32      149.56      7.46 o
   5   2   6       79.30       93.07      6.38 o
   6   2   6       12.92        1.31      7.43 o
   7   2   6        2.75       -3.60      6.51 o
   8   2   6       66.48       70.94      8.79 o
   9   2   6        5.32       -4.15      9.29 o
  10   2   6       15.52       -3.77     13.81 o
  11   2   6        4.72       -1.26     13.18 o
   1   3   6     3518.28     3554.86     21.68 o
   2   3   6      327.79      304.45      7.88 o
   3   3   6        8.72        5.09      4.93 o
   4   3   6      934.33      887.66      9.78 o
   5   3   6       42.27       47.65      5.75 o
   6   3   6        0.61       -3.54      6.76 o
   7   3   6      489.40      475.73     11.80 o
   8   3   6      260.83      229.09      9.76 o
   9   3   6       85.25       84.82     11.70 o
  10   3   6       18.85       38.39      8.90 o
  11   3   6        3.49       15.69     13.81 o
   0   4   6       53.43       46.99      7.39 o
   1   4   6      383.86      368.68      8.36 o
   2   4   6        6.31        3.11      4.87 o
   3   4   6      195.50      199.72      8.05 o
   4   4   6      549.41      557.09      9.42 o
   5   4   6      108.05       99.27      6.79 o
   6   4   6       11.60        4.11      6.13 o
   7   4   6       11.56       16.50      6.42 o
   8   4   6       22.75        5.58      7.97 o
   9   4   6        8.66       15.84     11.95 o
  10   4   6      139.80      146.53     31.28 o
  11   4   6       28.73       33.08     16.63 o
   1   5   6        4.51        3.90      5.19 o
   2   5   6       50.95       56.93      6.10 o
   3   5   6       14.33        8.01      5.69 o
   4   5   6      111.23      107.03      7.63 o
   5   5   6      119.58      137.65      7.55 o
   6   5   6       79.30       83.88      7.44 o
   7   5   6       98.75      101.39     14.27 o
   8   5   6       11.22       -4.35      9.33 o
   9   5   6        1.43      -12.24     22.28 o
  10   5   6        8.20        3.89     10.81 o
  11   5   6        5.65        1.88     17.57 o
   0   6   6      117.59      107.25      9.11 o
   1   6   6      384.75      362.12      8.32 o
   2   6   6      158.01      160.38      6.94 o
   3   6   6       42.18       21.37      5.67 o
   4   6   6       29.56       25.32      5.45 o
   5   6   6       99.66      104.13      6.91 o
   6   6   6       59.08       65.00      6.68 o
   7   6   6        2.04       -4.03      7.77 o
   8   6   6      111.87       90.02     10.71 o
   9   6   6       30.93        8.87     10.67 o
  10   6   6       33.37       24.99     26.05 o
   1   7   6      232.75      245.94      7.85 o
   2   7   6        0.38       -5.20      5.20 o
   3   7   6     1398.63     1387.14     17.45 o
   4   7   6      422.10      410.18      8.84 o
   5   7   6      509.95      457.40     10.00 o
   6   7   6       61.38       56.82      6.56 o
   7   7   6      404.05      387.36     13.44 o
   8   7   6      132.06      129.67     10.52 o
   9   7   6       13.35       -9.19      9.19 o
  10   7   6       13.56       11.74     19.77 o
   0   8   6      260.35      272.66     11.52 o
   1   8   6        6.71        9.53      5.42 o
   2   8   6        2.03       -2.90      5.23 o
   3   8   6        0.00       -1.04      5.15 o
   4   8   6      166.52      175.03      7.84 o
   5   8   6        0.03        1.33      5.60 o
   6   8   6        0.10       -1.28      5.71 o
   7   8   6        7.74        5.50      7.99 o
   8   8   6        0.28       -2.37      8.15 o
   9   8   6        7.70        3.18     14.75 o
  10   8   6        5.07      -11.68     28.56 o
   1   9   6      102.25      106.48      6.67 o
   2   9   6       45.40       42.98      5.85 o
   3   9   6        7.43       13.60      5.32 o
   4   9   6      118.08      113.05      7.27 o
   5   9   6       37.66       34.02      6.21 o
   6   9   6       14.08       15.44      6.16 o
   7   9   6       20.80        6.79      8.21 o
   8   9   6        2.81       -8.40      8.40 o
   9   9   6        0.95       -9.49      9.49 o
  10   9   6        0.78       -8.79     17.57 o
   0  10   6       74.53       94.84      9.45 o
   1  10   6      145.43      138.45      7.07 o
   2  10   6      182.10      176.93      7.43 o
   3  10   6       12.41        6.18      5.18 o
   4  10   6      664.24      636.42     11.49 o
   5  10   6        9.49       19.13      6.16 o
   6  10   6        0.99       -5.86      5.86 o
   7  10   6       16.33        2.24     10.72 o
   8  10   6        0.02       -9.97      9.97 o
   9  10   6        2.20       -8.32     12.76 o
   1  11   6        7.63        9.39      5.22 o
   2  11   6        6.37       11.33      5.27 o
   3  11   6     1195.15     1108.09     15.59 o
   4  11   6      124.86      120.04      7.55 o
   5  11   6      247.65      217.52      8.77 o
   6  11   6        0.17        0.70      6.03 o
   7  11   6      381.60      364.70     13.73 o
   8  11   6       11.06        8.08      8.89 o
   9  11   6       10.32        6.99      9.51 o
   0  12   6      108.91      114.82      9.78 o
   1  12   6       23.34       16.68      5.46 o
   2  12   6       10.69       13.62      5.31 o
   3  12   6        4.17        3.78      5.20 o
   4  12   6       99.98      102.21      7.52 o
   5  12   6       27.56       20.27      6.27 o
   6  12   6        2.06       -5.24      7.79 o
   7  12   6        8.02       -5.30      8.56 o
   8  12   6        8.06       -8.43      8.43 o
   9  12   6        0.00       -4.25      9.45 o
   1  13   6      125.98      105.46      6.84 o
   2  13   6       15.56       24.43      6.13 o
   3  13   6       90.65       78.77      7.06 o
   4  13   6      148.97      148.25      8.26 o
   5  13   6      350.04      311.34      9.81 o
   6  13   6       10.87       19.95      7.67 o
   7  13   6      195.00      168.40     12.01 o
   8  13   6        1.19        5.59      9.00 o
   9  13   6        1.94       -5.75     13.57 o
   0  14   6      267.70      220.79     11.22 o
   1  14   6        9.00       12.92      5.51 o
   2  14   6        2.68        2.50      5.44 o
   3  14   6       25.28       15.91      6.01 o
   4  14   6      445.37      428.47     10.73 o
   5  14   6       82.15       89.01      7.86 o
   6  14   6       11.58       27.36      7.66 o
   7  14   6        0.00        0.38     10.13 o
   8  14   6       21.63       16.53     11.14 o
   9  14   6        1.09      -21.97     21.97 o
   1  15   6      242.97      224.78      8.29 o
   2  15   6        2.33        0.28      6.40 o
   3  15   6      160.25      158.95      9.81 o
   4  15   6       34.84       40.30      6.80 o
   5  15   6        0.11       -1.02      6.04 o
   6  15   6        8.56        7.79      7.38 o
   7  15   6       35.53       40.92      8.66 o
   8  15   6       24.15       21.88     10.97 o
   9  15   6       42.66        0.63     23.85 o
   0  16   6      177.81      150.62     11.05 o
   1  16   6        1.10        2.98      5.63 o
   2  16   6      106.73       72.72      7.33 o
   3  16   6        1.00       10.35      6.17 o
   4  16   6        1.91        5.38      6.12 o
   5  16   6        5.56       -4.39      6.21 o
   6  16   6        0.25       -6.02      7.63 o
   7  16   6        2.55        2.40     10.42 o
   8  16   6        2.04      -21.19     27.93 o
   1  17   6      223.38      196.00      8.44 o
   2  17   6        1.38       -2.38      5.72 o
   3  17   6      189.45      160.47      8.69 o
   4  17   6       49.46       41.19      6.82 o
   5  17   6      148.62      141.04      8.58 o
   6  17   6        9.71       -2.64      7.54 o
   7  17   6      174.25      178.81     11.37 o
   8  17   6       16.59      -13.18     23.85 o
   0  18   6      348.26      290.99     13.35 o
   1  18   6        6.62        8.13      5.84 o
   2  18   6        5.62        0.38      5.76 o
   3  18   6        1.92       -1.61      5.96 o
   4  18   6       55.29       66.77     10.52 o
   5  18   6       65.58       72.19      8.76 o
   6  18   6      146.85      156.15     12.41 o
   7  18   6        0.21        2.65      9.51 o
   1  19   6        5.63        1.26      6.78 o
   2  19   6        0.07        0.87      5.79 o
   3  19   6       65.39       80.62      7.52 o
   4  19   6       30.94       21.50      6.64 o
   5  19   6        1.27        4.01      7.77 o
   6  19   6       32.78       24.06     10.75 o
   7  19   6       68.87      108.58     21.34 o
   0  20   6      144.08      123.37     22.13 o
   1  20   6       22.11       25.47      6.43 o
   2  20   6       16.15       13.52      6.66 o
   3  20   6        4.04       10.01      6.72 o
   4  20   6       61.93       61.19      9.19 o
   5  20   6       60.91       49.14      8.75 o
   6  20   6        0.18       10.17     10.60 o
   7  20   6        1.21       31.38     18.83 o
   1  21   6      550.26      515.85     11.51 o
   2  21   6        0.17       -3.36      6.43 o
   3  21   6       36.40       24.09      9.64 o
   4  21   6       18.30       15.41     10.76 o
   5  21   6       22.69       24.41     11.62 o
   0  22   6       12.52        7.62      9.04 o
   1  22   6       14.59       11.81      7.58 o
   2  22   6       13.30       14.45      6.94 o
   3  22   6       36.00       39.06      7.35 o
   4  22   6        5.93        1.59      7.03 o
   1  23   6       29.58       23.67      8.21 o
   2  23   6        1.43        3.45      6.88 o
   3  23   6       31.46       31.24      7.65 o
   0  24   6       36.89       12.33      9.72 o
   1  24   6        4.55       -4.93      6.78 o
   2  24   6       24.46       18.51     16.22 o
   3  24   6        9.24       15.69     15.69 o
   1  25   6       25.11      -16.32     24.48 o
   3  25   6      108.99      131.81     21.34 o
   1   1   7        0.13       -0.27      5.19 o
   2   1   7        1.75       -3.73      4.92 o
   3   1   7       88.54       97.00      7.75 o
   4   1   7      304.15      280.35      9.97 o
   5   1   7      123.64      106.61      7.85 o
   6   1   7      155.30      138.64     11.08 o
   7   1   7      118.01      135.96     10.52 o
   8   1   7        0.57       -3.63      9.17 o
   9   1   7       31.31       21.97     13.18 o
  10   1   7       77.44       79.71     17.57 o
   0   2   7      388.27      398.46     11.49 o
   1   2   7      546.58      583.63      9.19 o
   2   2   7      114.66      109.47      6.78 o
   3   2   7      240.71      224.44      8.54 o
   4   2   7       88.41      106.17      6.98 o
   5   2   7        5.43        8.63      6.35 o
   6   2   7        1.48        5.24      8.93 o
   7   2   7       18.93       15.20      8.06 o
   8   2   7       92.24       87.90     12.36 o
   9   2   7        0.02       -1.88     12.55 o
  10   2   7       29.79       31.38     16.32 o
   1   3   7        0.00       -1.44      4.50 o
   2   3   7        3.07        7.24      3.45 o
   3   3   7        4.65       10.61      2.28 o
   4   3   7        2.64        0.84      3.73 o
   5   3   7       14.87       13.38      6.50 o
   6   3   7        8.16       10.67      7.58 o
   7   3   7        1.35       -7.85     10.58 o
   8   3   7        1.27       -9.29      9.29 o
   9   3   7       10.73        1.88     13.18 o
  10   3   7        5.01       -1.88     13.81 o
   0   4   7      427.30      466.23     14.15 o
   1   4   7      276.14      260.80      7.77 o
   2   4   7        8.15        8.69      4.74 o
   3   4   7       37.11       40.63      5.18 o
   4   4   7       23.37       25.29      5.17 o
   5   4   7        0.05        3.09      5.62 o
   6   4   7       17.98       11.84      6.76 o
   7   4   7        0.24      -10.04     14.44 o
   8   4   7        0.19       -8.36      9.29 o
   9   4   7       14.96      -12.55     12.55 o
   1   5   7       60.55       56.59      5.99 o
   2   5   7      432.80      429.89      9.33 o
   3   5   7        0.43        3.47      5.30 o
   4   5   7      129.24      124.61      7.08 o
   5   5   7        1.90        5.73      5.67 o
   6   5   7      152.72      141.45      8.69 o
   7   5   7       29.14       36.23      7.33 o
   8   5   7        0.00       -3.22      7.97 o
   9   5   7        0.49       16.95     13.81 o
   0   6   7        8.23        7.60      7.15 o
   1   6   7      173.70      176.50      7.13 o
   2   6   7      213.21      238.07      7.61 o
   3   6   7       53.91       55.08      5.67 o
   4   6   7       14.60       11.78      5.57 o
   5   6   7       11.53       -1.41      5.70 o
   6   6   7      172.02      185.61     13.14 o
   7   6   7       25.50       20.88      8.40 o
   8   6   7       17.83        0.04      8.09 o
   9   6   7        1.48       -3.50     10.37 o
   1   7   7       12.30        6.98      4.92 o
   2   7   7       70.18       75.00      6.09 o
   3   7   7       79.86       95.01      6.33 o
   4   7   7      307.29      276.45      9.32 o
   5   7   7        7.36       12.25      5.99 o
   6   7   7        3.17       11.93      6.77 o
   7   7   7       70.81       77.27      9.52 o
   8   7   7        0.04        0.89      8.19 o
   9   7   7        0.02       -9.73      9.73 o
   0   8   7       27.61       47.07      8.15 o
   1   8   7        8.30        4.99      4.96 o
   2   8   7        3.68        7.60      5.12 o
   3   8   7      233.58      228.75      7.93 o
   4   8   7      773.52      730.10     12.48 o
   5   8   7        0.08       -0.64      5.86 o
   6   8   7       17.01        3.48      6.73 o
   7   8   7       15.32        6.03      8.27 o
   8   8   7        6.23       -1.65      8.71 o
   9   8   7        4.10      -10.25     10.25 o
   1   9   7        2.97        5.31      5.14 o
   2   9   7       35.76       41.34      5.71 o
   3   9   7       32.10       25.56      5.70 o
   4   9   7        3.57       15.88      5.96 o
   5   9   7       43.00       38.63      6.65 o
   6   9   7       27.23       33.29      6.52 o
   7   9   7        0.18       -7.81      7.81 o
   8   9   7        2.32       -8.21      8.95 o
   9   9   7        0.12      -12.67     12.67 o
   0  10   7        5.99        6.60      7.33 o
   1  10   7      143.87      130.03      6.89 o
   2  10   7       19.98       25.77      5.68 o
   3  10   7        0.62        3.11      5.29 o
   4  10   7      161.37      146.84      8.48 o
   5  10   7       13.29       10.09      6.16 o
   6  10   7       13.12       15.98      6.45 o
   7  10   7        0.63       -2.27      8.31 o
   8  10   7        3.65       -4.17      9.32 o
   9  10   7        8.66       -1.24     13.27 o
   1  11   7       60.01       61.39      6.17 o
   2  11   7      349.26      343.04      8.99 o
   3  11   7      153.50      162.25      7.62 o
   4  11   7        0.93        7.29      6.00 o
   5  11   7        4.85        1.73      6.07 o
   6  11   7        0.28        1.32      6.13 o
   7  11   7        2.79       -4.98      8.57 o
   8  11   7        1.36       -9.00      9.00 o
   9  11   7       20.49      -21.34     21.34 o
   0  12   7       35.45       34.11      8.38 o
   1  12   7       94.49       78.52      6.58 o
   2  12   7      139.60      136.06      7.58 o
   3  12   7      145.75      165.37      8.45 o
   4  12   7       90.17      101.38      8.88 o
   5  12   7       10.92        9.08      6.45 o
   6  12   7      219.97      193.56     10.52 o
   7  12   7       24.67       14.43      9.37 o
   8  12   7        9.17       -7.22     15.31 o
   1  13   7        5.06        9.04      5.70 o
   2  13   7      122.32      143.21     10.48 o
   3  13   7        2.32        6.50      6.05 o
   4  13   7       32.48       32.95      6.66 o
   5  13   7       84.18       78.16      8.94 o
   6  13   7       15.02       17.16      8.12 o
   7  13   7       24.34       28.80      9.88 o
   8  13   7        1.70      -19.77     19.77 o
   0  14   7       90.61      111.86     10.38 o
   1  14   7        0.00       -0.64      5.59 o
   2  14   7       14.67       20.13      6.55 o
   3  14   7        4.74        2.68      5.98 o
   4  14   7      164.43      173.60     11.02 o
   5  14   7        7.12        9.02      6.46 o
   6  14   7        4.20        5.56     12.14 o
   7  14   7        9.60       -7.13     17.85 o
   1  15   7       37.27       36.61      6.69 o
   2  15   7        5.39       -1.15      6.44 o
   3  15   7       20.11       15.15      6.42 o
   4  15   7       20.65       19.90      6.46 o
   5  15   7        8.31       15.13      6.71 o
   6  15   7        0.00        9.04      9.24 o
   7  15   7       31.83       12.49     13.18 o
   0  16   7       65.76       51.78      9.65 o
   1  16   7        3.32        0.74      5.74 o
   2  16   7      257.43      261.00      9.08 o
   3  16   7        0.02        4.19      6.22 o
   4  16   7       51.45       41.63      7.20 o
   5  16   7        5.35        1.25      7.72 o
   6  16   7       37.61       44.83      8.98 o
   1  17   7        0.20       -5.50      5.50 o
   2  17   7       65.39       51.15      6.84 o
   3  17   7       31.63       30.99      7.00 o
   4  17   7       10.74       15.23      6.90 o
   5  17   7        8.31       -1.68      6.60 o
   6  17   7       29.54       20.46      8.43 o
   0  18   7      126.93      118.79     15.35 o
   1  18   7        5.56        3.53      6.02 o
   2  18   7       15.60       13.33      6.56 o
   3  18   7      118.37      150.08     10.11 o
   4  18   7       22.79       16.18      7.55 o
   5  18   7       11.41        2.40      7.96 o
   6  18   7        4.64       27.62     18.20 o
   1  19   7       21.73       19.29      6.51 o
   2  19   7        5.74       -4.22      6.34 o
   3  19   7        2.54        1.29      6.60 o
   4  19   7        1.35        1.60      7.62 o
   5  19   7        4.33       13.81     18.20 o
   0  20   7       79.41       89.91     10.82 o
   1  20   7        8.46       10.79      6.61 o
   2  20   7      101.33       93.62      8.45 o
   3  20   7       35.98       35.52      7.62 o
   4  20   7       11.21       28.00      9.41 o
   1  21   7       24.66       28.91      7.34 o
   2  21   7        1.47        5.31      7.15 o
   3  21   7        4.55       -6.94     12.74 o
   4  21   7       12.40       19.46     16.32 o
   0  22   7      152.73      134.09     17.49 o
   1  22   7        4.99      -17.93     17.93 o
   2  22   7      114.39      116.36     30.75 o
   3  22   7        9.34       29.50     16.32 o
   4  22   7        0.40       -0.63     14.44 o
   0   0   8      986.98      908.83     32.64 o
   1   0   8        0.34        0.98     12.87 o
   2   0   8      191.23      158.18     13.31 o
   3   0   8       59.92       81.44     12.24 o
   4   0   8       87.35      115.49     16.95 o
   5   0   8      119.07      145.61     21.34 o
   6   0   8      203.11      228.46     25.11 o
   7   0   8       26.03       33.27     16.95 o
   1   1   8        0.87       -3.87      6.55 o
   2   1   8        0.45       -0.42      6.58 o
   3   1   8       18.93       15.30      6.81 o
   4   1   8       86.78       86.29      9.41 o
   5   1   8       14.28        6.90     16.95 o
   6   1   8       96.47       96.02     13.97 o
   7   1   8        0.17        1.03     11.75 o
   8   1   8       11.28        6.90     18.20 o
   0   2   8      134.14      130.55     26.99 o
   1   2   8        2.56        1.26      6.79 o
   2   2   8       13.08       14.35      7.06 o
   3   2   8      105.67       93.07      9.77 o
   4   2   8       14.79        0.27      6.71 o
   5   2   8       13.86        2.72     10.70 o
   6   2   8       20.80       58.37     18.83 o
   7   2   8        7.24       15.01     12.64 o
   8   2   8        1.96       23.85     18.83 o
   1   3   8        5.31       -0.90      7.47 o
   2   3   8        4.73       -2.27      7.59 o
   3   3   8        1.75        1.81      6.83 o
   4   3   8       27.82       30.63      7.37 o
   5   3   8       26.20       32.25      8.73 o
   6   3   8       18.37       20.83      9.87 o
   7   3   8       61.55       69.01      9.71 o
   8   3   8        0.83      -10.33     10.33 o
   9   3   8      104.53      119.88     18.83 o
   0   4   8      188.33      204.61     20.71 o
   1   4   8       56.12       52.10     10.62 o
   2   4   8       40.86       42.46      7.09 o
   3   4   8       50.20       55.68      6.73 o
   4   4   8       93.23      103.64      8.45 o
   5   4   8        0.19        0.97      6.47 o
   6   4   8       50.74       51.39      8.84 o
   7   4   8        0.01       -9.20      9.20 o
   8   4   8       10.29        4.14     10.44 o
   1   5   8       13.97       17.03      5.03 o
   2   5   8        7.18        3.98      6.43 o
   3   5   8       22.15       17.41      6.82 o
   4   5   8        1.90       -2.58      6.59 o
   5   5   8        2.09        4.95      6.69 o
   6   5   8        3.80       -6.46      7.55 o
   7   5   8        4.14        1.93     10.55 o
   8   5   8       11.18       -1.75     10.33 o
   0   6   8      182.87      210.10     17.27 o
   1   6   8       15.70       20.46      5.45 o
   2   6   8      143.83      146.30      7.26 o
   3   6   8        4.86       11.82      5.33 o
   4   6   8        1.04        4.41      6.59 o
   5   6   8       69.61       81.64      8.34 o
   6   6   8       52.25       54.07      9.39 o
   7   6   8        5.66        9.54     12.55 o
   8   6   8       40.27       34.94     12.06 o
   1   7   8        0.99        1.34      5.67 o
   2   7   8        0.43        5.00      5.17 o
   3   7   8      148.61      156.28     10.90 o
   4   7   8       25.63       27.12      6.12 o
   5   7   8       27.99       43.37      8.47 o
   6   7   8      151.98      179.75     12.06 o
   7   7   8        6.67       -9.00     10.21 o
   8   7   8        1.39      -10.25     10.25 o
   0   8   8       36.65       17.44      7.71 o
   1   8   8       10.50       17.62      5.80 o
   2   8   8        5.88        7.39      5.45 o
   3   8   8       27.03       30.23      5.82 o
   4   8   8       64.44       69.24      8.33 o
   5   8   8       16.34       14.43      6.28 o
   6   8   8       56.46       63.24      8.26 o
   7   8   8        1.79       -4.30     16.95 o
   8   8   8       16.89        7.96     12.24 o
   1   9   8        3.98        8.33      5.52 o
   2   9   8       11.65       18.59      5.72 o
   3   9   8       48.89       56.03      6.36 o
   4   9   8        2.27       -0.60      5.73 o
   5   9   8       28.55       37.01      6.75 o
   6   9   8        0.86       -4.40      7.10 o
   7   9   8        1.43        4.87     14.68 o
   8   9   8        1.24       18.83     16.32 o
   0  10   8        0.59       -7.07      7.07 o
   1  10   8        0.47        0.20      5.43 o
   2  10   8      141.79      170.62      7.92 o
   3  10   8       45.38       47.99      6.87 o
   4  10   8       91.32      101.66     10.79 o
   5  10   8       12.24       28.25      6.47 o
   6  10   8      146.67      151.13      9.91 o
   7  10   8        2.61        5.03      9.08 o
   8  10   8       28.57       42.68     17.57 o
   1  11   8        4.78       12.87      5.88 o
   2  11   8       38.24       38.93      6.20 o
   3  11   8       66.25       85.12      7.54 o
   4  11   8        4.06        9.60      6.12 o
   5  11   8        0.09       -4.86      6.18 o
   6  11   8       64.79       85.89      9.04 o
   7  11   8        1.37       13.60      9.51 o
   0  12   8       11.17        4.58      8.04 o
   1  12   8        8.31       12.40      5.84 o
   2  12   8        4.56        7.67      5.64 o
   3  12   8        1.26        6.81      6.17 o
   4  12   8        2.21        8.65      6.28 o
   5  12   8        0.05       -0.12      6.24 o
   6  12   8        2.92       10.21      6.92 o
   7  12   8       12.30       30.75     16.32 o
   1  13   8       38.78       38.04      6.23 o
   2  13   8       15.80       24.90      6.14 o
   3  13   8       33.13       56.44      7.35 o
   4  13   8       40.17       54.67      7.26 o
   5  13   8       58.62       62.93      7.65 o
   6  13   8        0.75        2.61      8.43 o
   0  14   8       25.64       41.90     14.98 o
   1  14   8        3.07        2.70      5.76 o
   2  14   8       38.55       57.50      6.67 o
   3  14   8        1.29        6.17      6.43 o
   4  14   8      156.51      177.93     12.40 o
   5  14   8        1.49       -0.61      6.55 o
   6  14   8       39.15       43.56     22.28 o
   1  15   8        5.21        3.16      5.95 o
   2  15   8       20.01       26.95      6.50 o
   3  15   8       10.14        7.31      6.66 o
   4  15   8       66.54       76.20      8.17 o
   5  15   8        6.59       22.63      7.55 o
   6  15   8        4.71       28.24     17.57 o
   0  16   8        0.17        8.66      8.53 o
   1  16   8       59.89       73.44      7.42 o
   2  16   8       23.50       34.32      7.13 o
   3  16   8       86.45      102.01     10.13 o
   4  16   8        3.53        1.02      6.89 o
   5  16   8        9.39       12.18     11.31 o
   1  17   8       59.13       71.74      7.45 o
   2  17   8        2.65        2.73      6.84 o
   3  17   8       24.90       49.41      7.87 o
   4  17   8       87.74      111.22     11.35 o
   5  17   8       10.60       19.46     16.32 o
   0  18   8      155.03      148.94     12.38 o
   1  18   8       14.18        3.99      6.44 o
   2  18   8       27.24       22.49      9.17 o
   3  18   8        1.72        1.79     10.37 o
   4  18   8        1.52       38.91     17.57 o
   1  19   8       28.63       32.88     16.13 o
   2  19   8       11.58       23.85     16.95 o
   0  20   8       68.14       34.52     25.11 o
   1  20   8       18.65       -5.65     22.60 o
   1   1   9      445.79      429.57     15.22 o
   2   1   9       13.07       19.69      7.44 o
   3   1   9      155.28      165.54     13.72 o
   4   1   9        5.95        3.40      8.46 o
   5   1   9      115.83      116.74     23.22 o
   6   1   9        0.83        8.74     12.64 o
   7   1   9       18.42       29.62     13.53 o
   0   2   9       26.41       38.29     11.10 o
   1   2   9        0.54        5.00      9.02 o
   2   2   9      130.18      119.12     10.63 o
   3   2   9        1.96        4.54      7.03 o
   4   2   9       20.11       18.36      8.90 o
   5   2   9       24.36       11.30     18.83 o
   6   2   9       76.83       89.75     23.22 o
   7   2   9        1.27        4.95     12.78 o
   1   3   9       42.64       39.07     12.24 o
   2   3   9       22.23       17.94      7.63 o
   3   3   9       62.67       65.58      8.61 o
   4   3   9        8.32        5.64      8.60 o
   5   3   9       14.78        9.36     11.59 o
   6   3   9        0.72       -1.26     20.08 o
   7   3   9       22.68       48.33     18.20 o
   0   4   9       42.08       49.81     11.96 o
   1   4   9        6.98       12.67      9.04 o
   2   4   9       77.64       87.49     10.86 o
   3   4   9       44.05       47.14     10.14 o
   4   4   9       11.29       22.80      9.46 o
   5   4   9       60.66       53.87     13.57 o
   6   4   9       82.66       50.21     21.97 o
   7   4   9       25.66       38.29     16.95 o
   1   5   9      269.02      275.73     14.03 o
   2   5   9        4.77       15.03      7.70 o
   3   5   9      318.38      307.91     32.02 o
   4   5   9        5.72        9.39      9.08 o
   5   5   9      320.12      281.44     18.70 o
   6   5   9        0.47      -10.91     10.91 o
   0   6   9       81.85       65.78     13.04 o
   1   6   9       36.82       42.70      8.57 o
   2   6   9       47.06       63.92     12.14 o
   3   6   9       10.73       14.76      8.20 o
   4   6   9        9.08        1.97      9.27 o
   5   6   9        3.61       -1.44      9.47 o
   6   6   9        6.99       -5.41     11.72 o
   1   7   9      108.38       99.61      9.76 o
   2   7   9       33.63       31.78      8.49 o
   3   7   9        6.79       13.04      8.10 o
   4   7   9       17.20       12.48      9.70 o
   5   7   9       10.41       13.47      7.74 o
   6   7   9        0.05        3.95      9.73 o
   7   7   9       13.54       33.27     14.44 o
   0   8   9       16.43       25.83     18.83 o
   1   8   9      143.59      147.15      8.89 o
   2   8   9       40.60       57.52      7.63 o
   3   8   9        4.56        8.13      7.26 o
   4   8   9      102.85       99.75      9.37 o
   5   8   9        4.98        7.68      7.82 o
   6   8   9       74.90       97.82     12.78 o
   1   9   9      205.08      222.06     10.59 o
   2   9   9       40.40       26.10      8.13 o
   3   9   9      151.31      161.49     10.37 o
   4   9   9       67.87       74.99     14.13 o
   5   9   9      163.95      180.80     11.10 o
   6   9   9        0.27        8.91     20.40 o
   0  10   9        0.04        8.50      8.04 o
   1  10   9        5.15        7.34      5.70 o
   2  10   9       34.48       40.43      6.50 o
   3  10   9       50.58       56.47      7.60 o
   4  10   9       52.91       58.00      8.83 o
   5  10   9       12.20       15.04      8.95 o
   6  10   9        3.02        9.41     16.32 o
   1  11   9        2.34        6.41      5.94 o
   2  11   9        0.33       -0.03      5.86 o
   3  11   9      145.62      172.43      9.30 o
   4  11   9       39.48       40.66      7.44 o
   5  11   9      166.13      187.33     12.86 o
   0  12   9      181.61      218.67     31.75 o
   1  12   9        2.61        3.28      6.95 o
   2  12   9       52.69       69.25      7.84 o
   3  12   9        1.09        7.06      6.70 o
   4  12   9       21.08       32.56      7.78 o
   5  12   9        0.02       24.74      8.95 o
   1  13   9       22.99       34.99      6.74 o
   2  13   9       41.65       42.56      8.98 o
   3  13   9       66.37       69.79      8.14 o
   4  13   9       51.86       45.18      8.88 o
   0  14   9        0.01        4.67      8.92 o
   1  14   9      118.64      133.43     11.46 o
   2  14   9       26.84       52.22      7.81 o
   3  14   9        3.34       21.34      9.76 o
   4  14   9       28.12       50.21     15.06 o
   1  15   9       93.90      112.27      9.97 o
   2  15   9       85.95      117.72     12.43 o
   0  16   9        4.10       14.44     17.26 o
   1  16   9        7.23       -6.28     21.34 o
   1  17   9       37.63       18.20     21.34 o
   0   0  10      195.04      161.93     21.97 o
   1   0  10        4.76       -6.14     10.42 o
   2   0  10        7.46        5.65     15.69 o
   3   0  10        0.70       -4.39     15.06 o
   1   1  10      122.36      121.32     12.05 o
   2   1  10        1.83       -3.55      8.93 o
   3   1  10       68.83       65.03     11.93 o
   0   2  10       16.62       43.94     18.83 o
   1   2  10       13.77       17.57     12.43 o
   2   2  10        0.34       -4.25      7.59 o
   3   2  10        1.89       -7.76      7.85 o
   4   2  10       34.39        9.41     16.32 o
   1   3  10      236.89      218.30     18.08 o
   2   3  10       34.11       27.64     10.60 o
   3   3  10       71.01       71.01     13.31 o
   4   3  10       22.36       31.38     17.57 o
   0   4  10      116.22      115.94     15.53 o
   1   4  10       50.95       73.45      9.99 o
   2   4  10       69.38       67.66      9.68 o
   3   4  10       24.73       51.41     12.40 o
   4   4  10      120.91      126.78     21.34 o
   1   5  10        2.14        7.73      8.64 o
   2   5  10        3.97       19.72      9.87 o
   3   5  10        2.02       -5.02     15.69 o
   4   5  10       23.85       41.42     18.20 o
   0   6  10       42.30       50.96     13.93 o
   1   6  10        0.02       19.35      9.60 o
   2   6  10        2.59       -5.51     11.51 o
   3   6  10        4.53       -8.16     15.69 o
   4   6  10      104.80      126.16     20.71 o
   1   7  10      105.21       99.66     12.52 o
   2   7  10        0.04        4.98     12.20 o
   3   7  10      141.56      144.36     21.97 o
   0   8  10        4.59      -18.83     18.83 o
   1   8  10        1.93        2.32     13.49 o
   2   8  10       84.17       60.25     20.08 o
   1   9  10       16.63        6.90     17.57 o
   2   9  10        4.11       16.32     18.20 o
   1  10  10        4.97        0.00     19.46 o
   2  10  10       81.88       45.82     20.08 o
   1  11  10       23.53       -3.77     18.83 o
 
